# Supplementary material for: 2-Amino-N-(2-benz­yloxy-3-methoxy­benzyl­idene)aniline
Source: Acta Crystallogr Sect E Struct Rep Online. 2008 Jun 19;64(Pt 7):o1290–1. doi: 10.1107/S1600536808017844 (PMC2961660; doi:10.1107/S1600536808017844)
Supplement: Supplementary file 1 [file e-64-o1290-sup1.cif]

##############################################################################
###                                                                        ###
###        Electronic paper (Acta Crystallographica Section E)             ###
###                                                                        ###
##############################################################################
#                                                                            #
# This CIF contains the data in a paper accepted for publication in Acta     #
# Crystallographica Section E. It conforms to the requirements of Notes      #
# for Authors for Section E, and has been peer reviewed under the auspices   #
# of the IUCr Commission on Journals.                                        #
#                                                                            #
# Full details of the Crystallographic Information File format               #
# are given in the paper "The Crystallographic Information File (CIF):       #
# a New Standard Archive File for Crystallography" by S. R. Hall, F. H.      #
# Allen and I. D. Brown [Acta Cryst. (1991), A47, 655-685].                  #
#                                                                            #
# The current version of the core CIF dictionary is obtainable from          #
# ftp://ftp.iucr.org/pub/cif_core.dic. The current version number is 2.4.    #
#                                                                            #
# Software is freely available for graphical display of the structure(s) in  #
# this CIF.  For information consult the CIF home page http://www.iucr.org/  #
# cif/home.html                                                              #
#                                                                            #
# This file may be used for bona fide research purposes within the           #
# scientific community so long as proper attribution is given to the journal # 
# article from which it was obtained.                                        #
#                                                                            #
##############################################################################
                                             
data_global
_audit_creation_method     'form.cif (version 2.0)'
_journal_data_validation_number     ?
_journal_date_recd_electronic     2008-05-31
_journal_date_accepted     2008-06-12
_journal_name_full     'Acta Crystallographica, Section E'
_journal_year     2008
_journal_volume     64
_journal_issue      7
_journal_page_first     o1290
_journal_page_last     o1291
_journal_paper_category     QO
_journal_coeditor_code     CI2609
_publ_contact_author_name     'Prof. Fun Hoong Kun'
_publ_contact_author_address
;
      X-ray Crystallography Unit
      School of Physics
      Universiti Sains Malaysia
      11800 USM, Penang
      MALAYSIA
;
_publ_contact_author_email     hkfun@usm.my
_publ_contact_author_fax     '6 04 6579150'
_publ_contact_author_phone     '6 04 6533652'
_publ_section_title
;
2-Amino-<i>N</i>-(2-benzyloxy-3-methoxybenzylidene)aniline
;
loop_
    _publ_author_name
    _publ_author_footnote
    _publ_author_address
    'Mohammed H. Al-Douh' ?
;     School of Chemical Sciences
      Universiti Sains Malaysia
      11800 USM, Penang
      Malaysia
;
    'Shafida A. Hamid'
;
      Additional correspondence author, e-mail: shafida@usm.my.
;
;     School of Chemical Sciences
      Universiti Sains Malaysia
      11800 USM, Penang
      Malaysia
;
    'Hasnah Osman' ?
;     School of Chemical Sciences
      Universiti Sains Malaysia
      11800 USM, Penang
      Malaysia
;
    'Reza Kia' ?
;     X-ray Crystallography Unit
      School of Physics
      Universiti Sains Malaysia
      11800 USM, Penang
      Malaysia
;
    'Hoong-Kun Fun' ?
;     X-ray Crystallography Unit
      School of Physics
      Universiti Sains Malaysia
      11800 USM, Penang
      Malaysia
;
data_I
_audit_creation_method     SHELXL-97
_chemical_name_systematic
;
2-Amino-<i>N</i>-(2-benzyloxy-3-methoxybenzylidene)aniline
;
_chemical_name_common
;
;
_chemical_formula_moiety     'C21 H20 N2 O2'
_chemical_formula_sum     'C21 H20 N2 O2'
_chemical_formula_iupac     'C21 H20 N2 O2'
_chemical_formula_weight     332.39
_chemical_melting_point     ?
_symmetry_cell_setting     'Monoclinic'
_symmetry_space_group_name_H-M     'P 21/c'
_symmetry_space_group_name_Hall     '-P 2ybc'
loop_
    _symmetry_equiv_pos_as_xyz
    'x, y, z'
    '-x, y+1/2, -z+1/2'
    '-x, -y, -z'
    'x, -y-1/2, z-1/2'
_cell_length_a     12.0932(2)
_cell_length_b     13.7680(3)
_cell_length_c     20.5249(4)
_cell_angle_alpha     90.00
_cell_angle_beta     99.1490(10)
_cell_angle_gamma     90.00
_cell_volume     3373.90(11)
_cell_formula_units_Z     8
_cell_measurement_reflns_used     3259
_cell_measurement_theta_min     2.36
_cell_measurement_theta_max     22.66
_cell_measurement_temperature     100.00(10)
_exptl_crystal_description     Plate
_exptl_crystal_colour     yellow
_exptl_crystal_size_max     0.36
_exptl_crystal_size_mid     0.18
_exptl_crystal_size_min     0.07
_exptl_crystal_density_diffrn     1.309
_exptl_crystal_density_meas     ?
_exptl_crystal_density_method     'not measured'
_exptl_crystal_F_000     1408
_exptl_absorpt_coefficient_mu     0.085
_exptl_absorpt_correction_type     multi-scan
_exptl_absorpt_process_details     '(SADABS; Bruker 2005)'
_exptl_absorpt_correction_T_min     0.9701
_exptl_absorpt_correction_T_max     0.9939
_exptl_special_details
;
 The low-temperature data was collected with the Oxford Cyrosystem Cobra
low-temperature attachment.
;
_diffrn_ambient_temperature     100.00(10)
_diffrn_radiation_type     MoK\a
_diffrn_radiation_wavelength     0.71073
_diffrn_radiation_source     'fine-focus sealed tube'
_diffrn_radiation_monochromator     graphite
_diffrn_measurement_device_type
;
Bruker SMART APEXII CCD area-detector
;
_diffrn_measurement_method     '\f and \w'
_diffrn_detector_area_resol_mean     ?
_diffrn_reflns_number     37354
_diffrn_reflns_av_R_equivalents     0.0819
_diffrn_reflns_av_sigmaI/netI     0.0865
_diffrn_reflns_theta_min     1.71
_diffrn_reflns_theta_max     27.50
_diffrn_reflns_theta_full     27.50
_diffrn_measured_fraction_theta_max     1.000
_diffrn_measured_fraction_theta_full     1.000
_diffrn_reflns_limit_h_min     -15
_diffrn_reflns_limit_h_max     15
_diffrn_reflns_limit_k_min     -17
_diffrn_reflns_limit_k_max     17
_diffrn_reflns_limit_l_min     -26
_diffrn_reflns_limit_l_max     26
_diffrn_standards_number     0
_diffrn_standards_interval_count     .
_diffrn_standards_interval_time     .
_diffrn_standards_decay_%     ?
_refine_special_details
;
 Refinement of F^2^ against ALL reflections.  The weighted R-factor wR and
 goodness of fit S are based on F^2^, conventional R-factors R are based
 on F, with F set to zero for negative F^2^. The threshold expression of
 F^2^ > 2sigma(F^2^) is used only for calculating R-factors(gt) etc. and is
 not relevant to the choice of reflections for refinement.  R-factors based
 on F^2^ are statistically about twice as large as those based on F, and R-
 factors based on ALL data will be even larger.
;
_reflns_number_total     7737
_reflns_number_gt     4167
_reflns_threshold_expression     I>2\s(I)
_refine_ls_structure_factor_coef     Fsqd
_refine_ls_matrix_type     full
_refine_ls_R_factor_all     0.1422
_refine_ls_R_factor_gt     0.0696
_refine_ls_wR_factor_gt     0.1543
_refine_ls_wR_factor_ref     0.1918
_refine_ls_goodness_of_fit_ref     1.033
_refine_ls_restrained_S_all     1.033
_refine_ls_number_reflns     7737
_refine_ls_number_parameters     465
_refine_ls_number_restraints     4
_refine_ls_hydrogen_treatment     mixed
_refine_ls_weighting_scheme     calc
_refine_ls_weighting_details
         'calc w=1/[\s^2^(Fo^2^)+(0.0781P)^2^+1.4666P] where P=(Fo^2^+2Fc^2^)/3'
_atom_sites_solution_hydrogens     geom
_atom_sites_solution_primary     direct
_atom_sites_solution_secondary     difmap
_refine_ls_shift/su_max     0.001
_refine_ls_shift/su_mean     0.000
_refine_diff_density_max     0.872
_refine_diff_density_min     -0.383
_refine_ls_extinction_method     none
_refine_ls_extinction_coef     ?
loop_
    _atom_type_symbol
    _atom_type_description
    _atom_type_scat_dispersion_real
    _atom_type_scat_dispersion_imag
    _atom_type_scat_source
    'C' 'C' 0.0033 0.0016
                         'International Tables Vol C Tables 4.2.6.8 and 6.1.1.4'
    'H' 'H' 0.0000 0.0000
                         'International Tables Vol C Tables 4.2.6.8 and 6.1.1.4'
    'N' 'N' 0.0061 0.0033
                         'International Tables Vol C Tables 4.2.6.8 and 6.1.1.4'
    'O' 'O' 0.0106 0.0060
                         'International Tables Vol C Tables 4.2.6.8 and 6.1.1.4'
_computing_data_collection     'APEX2 (Bruker, 2005)'
_computing_cell_refinement     'APEX2 (Bruker, 2005)'
_computing_data_reduction     'SAINT (Bruker, 2005)'
_computing_structure_solution     'SHELXTL (Sheldrick, 2008)'
_computing_structure_refinement     'SHELXTL (Sheldrick, 2008)'
_computing_molecular_graphics     'SHELXTL (Sheldrick, 2008)'
_computing_publication_material
                             'SHELXTL (Sheldrick, 2008) and PLATON (Spek, 2003)'
loop_
    _atom_site_type_symbol
    _atom_site_label
    _atom_site_fract_x
    _atom_site_fract_y
    _atom_site_fract_z
    _atom_site_U_iso_or_equiv
    _atom_site_adp_type
    _atom_site_calc_flag
    _atom_site_refinement_flags
    _atom_site_occupancy
    _atom_site_disorder_assembly
    _atom_site_disorder_group
    O O1A 0.99391(15) 0.97464(12) 0.31812(8) 0.0232(4) Uani d . 1 . .
    O O2A 1.17303(15) 0.85898(13) 0.35794(9) 0.0257(5) Uani d . 1 . .
    N N1A 0.7858(2) 0.94192(17) 0.14556(13) 0.0358(6) Uani d . 1 . .
    N N2A 0.7063(3) 0.9977(2) 0.01884(15) 0.0516(8) Uani d D 1 . .
    H H2AB 0.657(2) 1.000(3) -0.0199(10) 0.062 Uiso d D 1 . .
    H H2AC 0.748(3) 0.9432(16) 0.0317(17) 0.062 Uiso d D 1 . .
    C C1A 0.6378(3) 1.0482(2) 0.18465(15) 0.0353(8) Uani d . 1 . .
    H H1A 0.6636 1.0329 0.2296 0.042 Uiso calc R 1 . .
    C C2A 0.5474(3) 1.1075(2) 0.16928(18) 0.0401(8) Uani d . 1 . .
    H H2A 0.5100 1.1320 0.2032 0.048 Uiso calc R 1 . .
    C C3A 0.5108(3) 1.1317(2) 0.10576(17) 0.0395(8) Uani d . 1 . .
    H H3A 0.4500 1.1757 0.0954 0.047 Uiso calc R 1 . .
    C C4A 0.5609(3) 1.0930(2) 0.05582(15) 0.0331(7) Uani d . 1 . .
    H H4A 0.5319 1.1097 0.0115 0.040 Uiso calc R 1 . .
    C C5A 0.6517(2) 1.0309(2) 0.06765(14) 0.0283(7) Uani d . 1 . .
    C C6A 0.6950(2) 1.0082(2) 0.13495(17) 0.0344(8) Uani d . 1 . .
    C C7A 0.8502(2) 0.9488(2) 0.20040(15) 0.0311(7) Uani d . 1 . .
    H H7A 0.8354 0.9973 0.2308 0.037 Uiso calc R 1 . .
    C C8A 0.9480(2) 0.88351(19) 0.21891(13) 0.0227(6) Uani d . 1 . .
    C C9A 0.9735(2) 0.8086(2) 0.17760(13) 0.0266(7) Uani d . 1 . .
    H H9A 0.9279 0.7987 0.1360 0.032 Uiso calc R 1 . .
    C C10A 1.0642(3) 0.7494(2) 0.19684(14) 0.0283(7) Uani d . 1 . .
    H H10A 1.0797 0.6980 0.1688 0.034 Uiso calc R 1 . .
    C C11A 1.1335(2) 0.76356(19) 0.25672(14) 0.0258(7) Uani d . 1 . .
    H H11A 1.1967 0.7227 0.2691 0.031 Uiso calc R 1 . .
    C C12A 1.1104(2) 0.83792(19) 0.29868(13) 0.0224(6) Uani d . 1 . .
    C C13A 1.0167(2) 0.89782(18) 0.27938(13) 0.0192(6) Uani d . 1 . .
    C C14A 0.9679(2) 0.94967(19) 0.38311(13) 0.0246(6) Uani d . 1 . .
    H H14A 1.0379 0.9411 0.4149 0.030 Uiso calc R 1 . .
    H H14B 0.9249 0.8882 0.3808 0.030 Uiso calc R 1 . .
    C C15A 0.9004(2) 1.03068(18) 0.40466(12) 0.0201(6) Uani d . 1 . .
    C C16A 0.9483(2) 1.09881(19) 0.45039(13) 0.0217(6) Uani d . 1 . .
    H H16A 1.0251 1.0934 0.4691 0.026 Uiso calc R 1 . .
    C C17A 0.8843(2) 1.17526(19) 0.46915(13) 0.0253(7) Uani d . 1 . .
    H H17A 0.9171 1.2208 0.5013 0.030 Uiso calc R 1 . .
    C C18A 0.7739(2) 1.1844(2) 0.44110(14) 0.0268(7) Uani d . 1 . .
    H H18A 0.7309 1.2373 0.4532 0.032 Uiso calc R 1 . .
    C C19A 0.7249(2) 1.1172(2) 0.39544(14) 0.0302(7) Uani d . 1 . .
    H H19A 0.6486 1.1238 0.3760 0.036 Uiso calc R 1 . .
    C C20A 0.7880(2) 1.0401(2) 0.37814(13) 0.0250(6) Uani d . 1 . .
    H H20A 0.7538 0.9929 0.3476 0.030 Uiso calc R 1 . .
    C C21A 1.2661(2) 0.7965(2) 0.38025(15) 0.0322(7) Uani d . 1 . .
    H H21A 1.3063 0.8206 0.4224 0.048 Uiso calc R 1 . .
    H H21B 1.3167 0.7956 0.3474 0.048 Uiso calc R 1 . .
    H H21C 1.2388 0.7306 0.3862 0.048 Uiso calc R 1 . .
    O O1B 0.50904(15) 0.75379(12) 0.18231(9) 0.0226(4) Uani d . 1 . .
    O O2B 0.33148(15) 0.87429(13) 0.14797(9) 0.0282(5) Uani d . 1 . .
    N N1B 0.71887(19) 0.77598(16) 0.35724(11) 0.0243(5) Uani d . 1 . .
    N N2B 0.7842(2) 0.7181(2) 0.48460(13) 0.0408(7) Uani d D 1 . .
    H H2BB 0.830(2) 0.720(2) 0.5241(9) 0.049 Uiso d D 1 . .
    H H2BC 0.738(2) 0.7680(17) 0.4697(15) 0.049 Uiso d D 1 . .
    C C1B 0.8724(2) 0.6776(2) 0.32288(15) 0.0288(7) Uani d . 1 . .
    H H1B 0.8507 0.6957 0.2780 0.035 Uiso calc R 1 . .
    C C2B 0.9638(3) 0.6175(2) 0.34035(16) 0.0328(7) Uani d . 1 . .
    H H2B 1.0044 0.5943 0.3075 0.039 Uiso calc R 1 . .
    C C3B 0.9958(3) 0.5914(2) 0.40519(16) 0.0324(7) Uani d . 1 . .
    H H3B 1.0582 0.5494 0.4169 0.039 Uiso calc R 1 . .
    C C4B 0.9382(2) 0.6254(2) 0.45366(16) 0.0313(7) Uani d . 1 . .
    H H4B 0.9617 0.6071 0.4983 0.038 Uiso calc R 1 . .
    C C5B 0.8457(2) 0.68672(19) 0.43727(14) 0.0257(7) Uani d . 1 . .
    C C6B 0.8112(2) 0.71220(18) 0.37070(14) 0.0249(7) Uani d . 1 . .
    C C7B 0.6539(2) 0.77124(19) 0.30195(14) 0.0234(6) Uani d . 1 . .
    H H7B 0.6680 0.7235 0.2709 0.028 Uiso calc R 1 . .
    C C8B 0.5580(2) 0.83669(19) 0.28451(13) 0.0218(6) Uani d . 1 . .
    C C9B 0.5342(2) 0.9077(2) 0.32963(14) 0.0264(7) Uani d . 1 . .
    H H9B 0.5807 0.9139 0.3713 0.032 Uiso calc R 1 . .
    C C10B 0.4435(2) 0.9681(2) 0.31328(14) 0.0289(7) Uani d . 1 . .
    H H10B 0.4284 1.0164 0.3437 0.035 Uiso calc R 1 . .
    C C11B 0.3737(2) 0.95954(19) 0.25302(14) 0.0256(6) Uani d . 1 . .
    H H11B 0.3111 1.0016 0.2426 0.031 Uiso calc R 1 . .
    C C12B 0.3950(2) 0.88960(19) 0.20775(14) 0.0227(6) Uani d . 1 . .
    C C13B 0.4884(2) 0.82822(18) 0.22413(13) 0.0213(6) Uani d . 1 . .
    C C14B 0.5337(2) 0.78276(19) 0.11804(13) 0.0250(7) Uani d . 1 . .
    H H14C 0.5767 0.8443 0.1217 0.030 Uiso calc R 1 . .
    H H14D 0.4634 0.7927 0.0868 0.030 Uiso calc R 1 . .
    C C15B 0.6015(2) 0.70273(18) 0.09400(13) 0.0194(6) Uani d . 1 . .
    C C16B 0.5587(2) 0.64734(18) 0.03910(13) 0.0216(6) Uani d . 1 . .
    H H16B 0.4861 0.6607 0.0157 0.026 Uiso calc R 1 . .
    C C17B 0.6221(2) 0.57224(19) 0.01840(13) 0.0242(6) Uani d . 1 . .
    H H17B 0.5935 0.5355 -0.0197 0.029 Uiso calc R 1 . .
    C C18B 0.7262(2) 0.55126(19) 0.05313(14) 0.0251(6) Uani d . 1 . .
    H H18B 0.7684 0.4989 0.0396 0.030 Uiso calc R 1 . .
    C C19B 0.7695(2) 0.6061(2) 0.10765(14) 0.0254(6) Uani d . 1 . .
    H H19B 0.8417 0.5919 0.1315 0.030 Uiso calc R 1 . .
    C C20B 0.7074(2) 0.68178(19) 0.12734(13) 0.0227(6) Uani d . 1 . .
    H H20B 0.7380 0.7200 0.1644 0.027 Uiso calc R 1 . .
    C C21B 0.2325(2) 0.9329(2) 0.13189(15) 0.0323(7) Uani d . 1 . .
    H H21D 0.1931 0.9146 0.0881 0.048 Uiso calc R 1 . .
    H H21E 0.2537 1.0015 0.1317 0.048 Uiso calc R 1 . .
    H H21F 0.1833 0.9223 0.1648 0.048 Uiso calc R 1 . .
loop_
    _atom_site_aniso_label
    _atom_site_aniso_U_11
    _atom_site_aniso_U_22
    _atom_site_aniso_U_33
    _atom_site_aniso_U_12
    _atom_site_aniso_U_13
    _atom_site_aniso_U_23
    O1A 0.0304(11) 0.0202(9) 0.0203(10) 0.0033(8) 0.0083(9) 0.0007(8)
    O2A 0.0230(11) 0.0288(10) 0.0235(11) 0.0054(8) -0.0019(9) -0.0040(8)
    N1A 0.0313(15) 0.0302(14) 0.0435(17) -0.0047(12) -0.0018(13) 0.0055(12)
    N2A 0.045(2) 0.071(2) 0.0371(18) 0.0098(16) 0.0005(15) -0.0018(17)
    C1A 0.0352(19) 0.049(2) 0.0198(16) -0.0130(16) -0.0011(14) 0.0015(14)
    C2A 0.041(2) 0.0316(17) 0.050(2) 0.0033(15) 0.0119(17) -0.0015(16)
    C3A 0.044(2) 0.0312(17) 0.045(2) -0.0025(15) 0.0121(17) -0.0029(16)
    C4A 0.0277(18) 0.0409(18) 0.0292(17) -0.0002(14) 0.0004(14) -0.0017(14)
    C5A 0.0225(16) 0.0376(17) 0.0249(16) -0.0042(13) 0.0044(13) 0.0023(13)
    C6A 0.0217(17) 0.0251(15) 0.055(2) -0.0074(13) 0.0005(15) 0.0126(15)
    C7A 0.0273(17) 0.0327(16) 0.0312(17) -0.0103(13) -0.0021(14) 0.0136(14)
    C8A 0.0199(15) 0.0256(14) 0.0234(15) -0.0034(12) 0.0056(12) 0.0027(12)
    C9A 0.0276(17) 0.0319(16) 0.0197(15) -0.0084(13) 0.0018(13) -0.0022(13)
    C10A 0.0361(18) 0.0251(15) 0.0253(16) -0.0009(13) 0.0093(14) -0.0064(13)
    C11A 0.0270(17) 0.0244(14) 0.0267(16) 0.0039(12) 0.0061(13) 0.0001(12)
    C12A 0.0235(16) 0.0238(14) 0.0197(14) -0.0034(12) 0.0029(12) -0.0002(12)
    C13A 0.0216(15) 0.0181(13) 0.0188(14) -0.0012(11) 0.0058(12) 0.0011(11)
    C14A 0.0303(17) 0.0243(14) 0.0202(15) 0.0018(12) 0.0069(12) 0.0025(12)
    C15A 0.0224(16) 0.0228(13) 0.0168(14) 0.0004(11) 0.0080(12) 0.0044(11)
    C16A 0.0199(15) 0.0252(14) 0.0204(15) -0.0014(12) 0.0041(12) 0.0064(12)
    C17A 0.0361(18) 0.0204(14) 0.0198(15) -0.0012(13) 0.0057(13) -0.0003(12)
    C18A 0.0299(18) 0.0248(15) 0.0284(16) 0.0083(13) 0.0127(14) 0.0050(13)
    C19A 0.0198(16) 0.0418(17) 0.0297(17) 0.0042(13) 0.0061(13) 0.0057(14)
    C20A 0.0218(16) 0.0308(15) 0.0224(15) -0.0021(12) 0.0031(12) -0.0040(12)
    C21A 0.0276(17) 0.0351(16) 0.0301(17) 0.0101(13) -0.0070(14) -0.0010(14)
    O1B 0.0265(11) 0.0201(9) 0.0221(10) 0.0013(8) 0.0070(9) -0.0013(8)
    O2B 0.0255(11) 0.0281(10) 0.0292(11) 0.0050(9) -0.0010(9) -0.0041(9)
    N1B 0.0229(13) 0.0244(12) 0.0266(14) -0.0005(10) 0.0068(11) 0.0008(10)
    N2B 0.0474(19) 0.0516(18) 0.0213(14) 0.0191(14) -0.0011(13) -0.0062(13)
    C1B 0.0287(17) 0.0257(15) 0.0348(17) -0.0035(13) 0.0136(14) 0.0047(13)
    C2B 0.0287(18) 0.0246(15) 0.049(2) 0.0013(13) 0.0168(15) 0.0047(14)
    C3B 0.0254(17) 0.0226(15) 0.049(2) 0.0021(13) 0.0063(15) 0.0020(14)
    C4B 0.0290(17) 0.0251(15) 0.0366(18) 0.0001(13) -0.0045(14) -0.0028(14)
    C5B 0.0254(17) 0.0235(14) 0.0278(16) -0.0014(12) 0.0030(13) -0.0046(12)
    C6B 0.0242(16) 0.0185(13) 0.0309(17) -0.0037(12) 0.0013(13) -0.0016(12)
    C7B 0.0272(16) 0.0232(14) 0.0216(15) -0.0023(12) 0.0093(13) -0.0011(12)
    C8B 0.0211(15) 0.0233(14) 0.0230(15) -0.0019(12) 0.0092(12) 0.0012(12)
    C9B 0.0280(17) 0.0293(15) 0.0223(15) 0.0006(13) 0.0055(13) -0.0036(12)
    C10B 0.0327(18) 0.0238(14) 0.0321(17) -0.0001(13) 0.0114(14) -0.0079(13)
    C11B 0.0226(16) 0.0236(14) 0.0320(17) 0.0036(12) 0.0088(13) -0.0031(13)
    C12B 0.0221(16) 0.0216(14) 0.0249(15) -0.0008(12) 0.0056(12) -0.0011(12)
    C13B 0.0232(16) 0.0164(13) 0.0256(15) -0.0015(11) 0.0076(12) -0.0026(11)
    C14B 0.0290(17) 0.0240(14) 0.0232(15) 0.0012(12) 0.0074(13) 0.0015(12)
    C15B 0.0194(15) 0.0197(13) 0.0196(14) -0.0018(11) 0.0050(12) 0.0032(11)
    C16B 0.0195(15) 0.0255(14) 0.0198(14) -0.0025(12) 0.0033(12) 0.0052(12)
    C17B 0.0292(17) 0.0229(14) 0.0216(15) -0.0069(12) 0.0071(13) -0.0035(12)
    C18B 0.0268(17) 0.0223(14) 0.0289(16) 0.0013(12) 0.0131(13) 0.0039(12)
    C19B 0.0211(16) 0.0320(15) 0.0239(16) -0.0003(12) 0.0060(12) 0.0049(13)
    C20B 0.0240(16) 0.0271(15) 0.0173(14) -0.0034(12) 0.0042(12) -0.0024(12)
    C21B 0.0266(17) 0.0299(15) 0.0381(18) 0.0077(13) -0.0018(14) 0.0012(14)
_geom_special_details
;
 All esds (except the esd in the dihedral angle between two l.s. planes)
 are estimated using the full covariance matrix.  The cell esds are taken
 into account individually in the estimation of esds in distances, angles
 and torsion angles; correlations between esds in cell parameters are only
 used when they are defined by crystal symmetry.  An approximate (isotropic)
 treatment of cell esds is used for estimating esds involving l.s. planes.
;
loop_
    _geom_bond_atom_site_label_1
    _geom_bond_atom_site_label_2
    _geom_bond_site_symmetry_2
    _geom_bond_distance
    _geom_bond_publ_flag
    O1A C13A . 1.377(3) ?
    O1A C14A . 1.459(3) ?
    O2A C12A . 1.358(3) ?
    O2A C21A . 1.432(3) ?
    N1A C7A . 1.266(4) ?
    N1A C6A . 1.417(4) ?
    N2A C5A . 1.363(4) ?
    N2A H2AB . 0.917(10) ?
    N2A H2AC . 0.921(10) ?
    C1A C2A . 1.361(4) ?
    C1A C6A . 1.431(4) ?
    C1A H1A . 0.95 ?
    C2A C3A . 1.350(4) ?
    C2A H2A . 0.95 ?
    C3A C4A . 1.378(4) ?
    C3A H3A . 0.95 ?
    C4A C5A . 1.383(4) ?
    C4A H4A . 0.95 ?
    C5A C6A . 1.432(4) ?
    C7A C8A . 1.486(4) ?
    C7A H7A . 0.95 ?
    C8A C13A . 1.393(4) ?
    C8A C9A . 1.401(4) ?
    C9A C10A . 1.373(4) ?
    C9A H9A . 0.95 ?
    C10A C11A . 1.387(4) ?
    C10A H10A . 0.95 ?
    C11A C12A . 1.394(4) ?
    C11A H11A . 0.95 ?
    C12A C13A . 1.407(4) ?
    C14A C15A . 1.491(4) ?
    C14A H14A . 0.99 ?
    C14A H14B . 0.99 ?
    C15A C16A . 1.387(4) ?
    C15A C20A . 1.387(4) ?
    C16A C17A . 1.396(4) ?
    C16A H16A . 0.95 ?
    C17A C18A . 1.373(4) ?
    C17A H17A . 0.95 ?
    C18A C19A . 1.382(4) ?
    C18A H18A . 0.95 ?
    C19A C20A . 1.387(4) ?
    C19A H19A . 0.95 ?
    C20A H20A . 0.95 ?
    C21A H21A . 0.98 ?
    C21A H21B . 0.98 ?
    C21A H21C . 0.98 ?
    O1B C13B . 1.385(3) ?
    O1B C14B . 1.454(3) ?
    O2B C12B . 1.357(3) ?
    O2B C21B . 1.437(3) ?
    N1B C7B . 1.275(3) ?
    N1B C6B . 1.413(3) ?
    N2B C5B . 1.383(4) ?
    N2B H2BB . 0.905(10) ?
    N2B H2BC . 0.905(10) ?
    C1B C2B . 1.381(4) ?
    C1B C6B . 1.403(4) ?
    C1B H1B . 0.95 ?
    C2B C3B . 1.374(4) ?
    C2B H2B . 0.95 ?
    C3B C4B . 1.384(4) ?
    C3B H3B . 0.95 ?
    C4B C5B . 1.399(4) ?
    C4B H4B . 0.95 ?
    C5B C6B . 1.408(4) ?
    C7B C8B . 1.467(4) ?
    C7B H7B . 0.95 ?
    C8B C13B . 1.388(4) ?
    C8B C9B . 1.408(4) ?
    C9B C10B . 1.374(4) ?
    C9B H9B . 0.95 ?
    C10B C11B . 1.387(4) ?
    C10B H10B . 0.95 ?
    C11B C12B . 1.391(4) ?
    C11B H11B . 0.95 ?
    C12B C13B . 1.407(4) ?
    C14B C15B . 1.503(4) ?
    C14B H14C . 0.99 ?
    C14B H14D . 0.99 ?
    C15B C20B . 1.383(4) ?
    C15B C16B . 1.391(4) ?
    C16B C17B . 1.393(4) ?
    C16B H16B . 0.95 ?
    C17B C18B . 1.374(4) ?
    C17B H17B . 0.95 ?
    C18B C19B . 1.383(4) ?
    C18B H18B . 0.95 ?
    C19B C20B . 1.381(4) ?
    C19B H19B . 0.95 ?
    C20B H20B . 0.95 ?
    C21B H21D . 0.98 ?
    C21B H21E . 0.98 ?
    C21B H21F . 0.98 ?
loop_
    _geom_angle_atom_site_label_1
    _geom_angle_atom_site_label_2
    _geom_angle_atom_site_label_3
    _geom_angle_site_symmetry_1
    _geom_angle_site_symmetry_3
    _geom_angle
    _geom_angle_publ_flag
    C13A O1A C14A . . 116.02(19) ?
    C12A O2A C21A . . 117.1(2) ?
    C7A N1A C6A . . 116.1(3) ?
    C5A N2A H2AB . . 107(2) ?
    C5A N2A H2AC . . 112(2) ?
    H2AB N2A H2AC . . 122(3) ?
    C2A C1A C6A . . 121.8(3) ?
    C2A C1A H1A . . 119.1 ?
    C6A C1A H1A . . 119.1 ?
    C3A C2A C1A . . 120.0(3) ?
    C3A C2A H2A . . 120.0 ?
    C1A C2A H2A . . 120.0 ?
    C2A C3A C4A . . 120.5(3) ?
    C2A C3A H3A . . 119.7 ?
    C4A C3A H3A . . 119.7 ?
    C3A C4A C5A . . 122.6(3) ?
    C3A C4A H4A . . 118.7 ?
    C5A C4A H4A . . 118.7 ?
    N2A C5A C4A . . 122.8(3) ?
    N2A C5A C6A . . 119.4(3) ?
    C4A C5A C6A . . 117.6(3) ?
    N1A C6A C1A . . 126.1(3) ?
    N1A C6A C5A . . 116.4(3) ?
    C1A C6A C5A . . 117.4(3) ?
    N1A C7A C8A . . 122.3(3) ?
    N1A C7A H7A . . 118.9 ?
    C8A C7A H7A . . 118.9 ?
    C13A C8A C9A . . 119.1(3) ?
    C13A C8A C7A . . 118.7(2) ?
    C9A C8A C7A . . 122.3(3) ?
    C10A C9A C8A . . 120.4(3) ?
    C10A C9A H9A . . 119.8 ?
    C8A C9A H9A . . 119.8 ?
    C9A C10A C11A . . 120.9(3) ?
    C9A C10A H10A . . 119.5 ?
    C11A C10A H10A . . 119.5 ?
    C10A C11A C12A . . 119.9(3) ?
    C10A C11A H11A . . 120.0 ?
    C12A C11A H11A . . 120.0 ?
    O2A C12A C11A . . 124.9(2) ?
    O2A C12A C13A . . 115.9(2) ?
    C11A C12A C13A . . 119.2(2) ?
    O1A C13A C8A . . 118.5(2) ?
    O1A C13A C12A . . 120.9(2) ?
    C8A C13A C12A . . 120.5(2) ?
    O1A C14A C15A . . 107.6(2) ?
    O1A C14A H14A . . 110.2 ?
    C15A C14A H14A . . 110.2 ?
    O1A C14A H14B . . 110.2 ?
    C15A C14A H14B . . 110.2 ?
    H14A C14A H14B . . 108.5 ?
    C16A C15A C20A . . 118.7(3) ?
    C16A C15A C14A . . 121.1(2) ?
    C20A C15A C14A . . 120.1(2) ?
    C15A C16A C17A . . 120.4(3) ?
    C15A C16A H16A . . 119.8 ?
    C17A C16A H16A . . 119.8 ?
    C18A C17A C16A . . 119.9(3) ?
    C18A C17A H17A . . 120.1 ?
    C16A C17A H17A . . 120.1 ?
    C17A C18A C19A . . 120.4(3) ?
    C17A C18A H18A . . 119.8 ?
    C19A C18A H18A . . 119.8 ?
    C18A C19A C20A . . 119.5(3) ?
    C18A C19A H19A . . 120.2 ?
    C20A C19A H19A . . 120.2 ?
    C19A C20A C15A . . 121.0(3) ?
    C19A C20A H20A . . 119.5 ?
    C15A C20A H20A . . 119.5 ?
    O2A C21A H21A . . 109.5 ?
    O2A C21A H21B . . 109.5 ?
    H21A C21A H21B . . 109.5 ?
    O2A C21A H21C . . 109.5 ?
    H21A C21A H21C . . 109.5 ?
    H21B C21A H21C . . 109.5 ?
    C13B O1B C14B . . 116.28(19) ?
    C12B O2B C21B . . 116.9(2) ?
    C7B N1B C6B . . 119.9(2) ?
    C5B N2B H2BB . . 109(2) ?
    C5B N2B H2BC . . 112(2) ?
    H2BB N2B H2BC . . 122(3) ?
    C2B C1B C6B . . 120.7(3) ?
    C2B C1B H1B . . 119.6 ?
    C6B C1B H1B . . 119.6 ?
    C3B C2B C1B . . 120.0(3) ?
    C3B C2B H2B . . 120.0 ?
    C1B C2B H2B . . 120.0 ?
    C2B C3B C4B . . 120.7(3) ?
    C2B C3B H3B . . 119.6 ?
    C4B C3B H3B . . 119.6 ?
    C3B C4B C5B . . 120.4(3) ?
    C3B C4B H4B . . 119.8 ?
    C5B C4B H4B . . 119.8 ?
    N2B C5B C4B . . 121.2(3) ?
    N2B C5B C6B . . 119.6(3) ?
    C4B C5B C6B . . 119.1(3) ?
    C1B C6B C5B . . 119.1(3) ?
    C1B C6B N1B . . 124.2(3) ?
    C5B C6B N1B . . 116.6(2) ?
    N1B C7B C8B . . 122.5(2) ?
    N1B C7B H7B . . 118.8 ?
    C8B C7B H7B . . 118.8 ?
    C13B C8B C9B . . 119.1(3) ?
    C13B C8B C7B . . 120.7(2) ?
    C9B C8B C7B . . 120.2(2) ?
    C10B C9B C8B . . 119.9(3) ?
    C10B C9B H9B . . 120.1 ?
    C8B C9B H9B . . 120.1 ?
    C9B C10B C11B . . 121.0(3) ?
    C9B C10B H10B . . 119.5 ?
    C11B C10B H10B . . 119.5 ?
    C10B C11B C12B . . 120.2(3) ?
    C10B C11B H11B . . 119.9 ?
    C12B C11B H11B . . 119.9 ?
    O2B C12B C11B . . 125.0(2) ?
    O2B C12B C13B . . 116.1(2) ?
    C11B C12B C13B . . 118.9(3) ?
    O1B C13B C8B . . 118.1(2) ?
    O1B C13B C12B . . 120.9(2) ?
    C8B C13B C12B . . 120.8(2) ?
    O1B C14B C15B . . 107.4(2) ?
    O1B C14B H14C . . 110.2 ?
    C15B C14B H14C . . 110.2 ?
    O1B C14B H14D . . 110.2 ?
    C15B C14B H14D . . 110.2 ?
    H14C C14B H14D . . 108.5 ?
    C20B C15B C16B . . 118.9(2) ?
    C20B C15B C14B . . 120.1(2) ?
    C16B C15B C14B . . 121.0(2) ?
    C15B C16B C17B . . 120.1(3) ?
    C15B C16B H16B . . 119.9 ?
    C17B C16B H16B . . 119.9 ?
    C18B C17B C16B . . 120.1(3) ?
    C18B C17B H17B . . 120.0 ?
    C16B C17B H17B . . 120.0 ?
    C17B C18B C19B . . 120.2(3) ?
    C17B C18B H18B . . 119.9 ?
    C19B C18B H18B . . 119.9 ?
    C20B C19B C18B . . 119.7(3) ?
    C20B C19B H19B . . 120.2 ?
    C18B C19B H19B . . 120.2 ?
    C19B C20B C15B . . 121.1(3) ?
    C19B C20B H20B . . 119.5 ?
    C15B C20B H20B . . 119.5 ?
    O2B C21B H21D . . 109.5 ?
    O2B C21B H21E . . 109.5 ?
    H21D C21B H21E . . 109.5 ?
    O2B C21B H21F . . 109.5 ?
    H21D C21B H21F . . 109.5 ?
    H21E C21B H21F . . 109.5 ?
loop_
    _geom_torsion_atom_site_label_1
    _geom_torsion_atom_site_label_2
    _geom_torsion_atom_site_label_3
    _geom_torsion_atom_site_label_4
    _geom_torsion_site_symmetry_1
    _geom_torsion_site_symmetry_2
    _geom_torsion_site_symmetry_3
    _geom_torsion_site_symmetry_4
    _geom_torsion
    _geom_torsion_publ_flag
    C6A C1A C2A C3A . . . . -1.4(5) ?
    C1A C2A C3A C4A . . . . 3.1(5) ?
    C2A C3A C4A C5A . . . . -1.9(5) ?
    C3A C4A C5A N2A . . . . -175.4(3) ?
    C3A C4A C5A C6A . . . . -1.0(4) ?
    C7A N1A C6A C1A . . . . -30.8(4) ?
    C7A N1A C6A C5A . . . . 154.2(3) ?
    C2A C1A C6A N1A . . . . -176.5(3) ?
    C2A C1A C6A C5A . . . . -1.6(4) ?
    N2A C5A C6A N1A . . . . -7.4(4) ?
    C4A C5A C6A N1A . . . . 178.1(3) ?
    N2A C5A C6A C1A . . . . 177.2(3) ?
    C4A C5A C6A C1A . . . . 2.7(4) ?
    C6A N1A C7A C8A . . . . 179.2(2) ?
    N1A C7A C8A C13A . . . . 178.0(3) ?
    N1A C7A C8A C9A . . . . -1.7(4) ?
    C13A C8A C9A C10A . . . . 0.8(4) ?
    C7A C8A C9A C10A . . . . -179.4(3) ?
    C8A C9A C10A C11A . . . . -1.3(4) ?
    C9A C10A C11A C12A . . . . 1.0(4) ?
    C21A O2A C12A C11A . . . . -3.6(4) ?
    C21A O2A C12A C13A . . . . 177.3(2) ?
    C10A C11A C12A O2A . . . . -179.3(3) ?
    C10A C11A C12A C13A . . . . -0.1(4) ?
    C14A O1A C13A C8A . . . . 119.4(3) ?
    C14A O1A C13A C12A . . . . -63.8(3) ?
    C9A C8A C13A O1A . . . . 176.9(2) ?
    C7A C8A C13A O1A . . . . -2.9(4) ?
    C9A C8A C13A C12A . . . . 0.0(4) ?
    C7A C8A C13A C12A . . . . -179.7(2) ?
    O2A C12A C13A O1A . . . . 2.1(4) ?
    C11A C12A C13A O1A . . . . -177.1(2) ?
    O2A C12A C13A C8A . . . . 178.8(2) ?
    C11A C12A C13A C8A . . . . -0.4(4) ?
    C13A O1A C14A C15A . . . . -156.0(2) ?
    O1A C14A C15A C16A . . . . -102.4(3) ?
    O1A C14A C15A C20A . . . . 76.5(3) ?
    C20A C15A C16A C17A . . . . 0.0(4) ?
    C14A C15A C16A C17A . . . . 178.8(2) ?
    C15A C16A C17A C18A . . . . -1.5(4) ?
    C16A C17A C18A C19A . . . . 1.4(4) ?
    C17A C18A C19A C20A . . . . 0.1(4) ?
    C18A C19A C20A C15A . . . . -1.7(4) ?
    C16A C15A C20A C19A . . . . 1.6(4) ?
    C14A C15A C20A C19A . . . . -177.3(2) ?
    C6B C1B C2B C3B . . . . -0.3(4) ?
    C1B C2B C3B C4B . . . . -0.7(4) ?
    C2B C3B C4B C5B . . . . 0.4(4) ?
    C3B C4B C5B N2B . . . . 177.2(3) ?
    C3B C4B C5B C6B . . . . 0.8(4) ?
    C2B C1B C6B C5B . . . . 1.5(4) ?
    C2B C1B C6B N1B . . . . 178.1(3) ?
    N2B C5B C6B C1B . . . . -178.2(3) ?
    C4B C5B C6B C1B . . . . -1.7(4) ?
    N2B C5B C6B N1B . . . . 4.9(4) ?
    C4B C5B C6B N1B . . . . -178.6(2) ?
    C7B N1B C6B C1B . . . . 33.0(4) ?
    C7B N1B C6B C5B . . . . -150.3(3) ?
    C6B N1B C7B C8B . . . . -178.7(2) ?
    N1B C7B C8B C13B . . . . -179.1(3) ?
    N1B C7B C8B C9B . . . . -0.5(4) ?
    C13B C8B C9B C10B . . . . -0.7(4) ?
    C7B C8B C9B C10B . . . . -179.3(3) ?
    C8B C9B C10B C11B . . . . 0.8(4) ?
    C9B C10B C11B C12B . . . . -0.4(4) ?
    C21B O2B C12B C11B . . . . -2.5(4) ?
    C21B O2B C12B C13B . . . . 176.8(2) ?
    C10B C11B C12B O2B . . . . 179.1(3) ?
    C10B C11B C12B C13B . . . . -0.1(4) ?
    C14B O1B C13B C8B . . . . -120.0(3) ?
    C14B O1B C13B C12B . . . . 64.1(3) ?
    C9B C8B C13B O1B . . . . -175.8(2) ?
    C7B C8B C13B O1B . . . . 2.8(4) ?
    C9B C8B C13B C12B . . . . 0.1(4) ?
    C7B C8B C13B C12B . . . . 178.7(2) ?
    O2B C12B C13B O1B . . . . -3.2(4) ?
    C11B C12B C13B O1B . . . . 176.1(2) ?
    O2B C12B C13B C8B . . . . -179.0(2) ?
    C11B C12B C13B C8B . . . . 0.3(4) ?
    C13B O1B C14B C15B . . . . 155.0(2) ?
    O1B C14B C15B C20B . . . . -65.1(3) ?
    O1B C14B C15B C16B . . . . 113.6(3) ?
    C20B C15B C16B C17B . . . . -0.1(4) ?
    C14B C15B C16B C17B . . . . -178.8(2) ?
    C15B C16B C17B C18B . . . . 1.5(4) ?
    C16B C17B C18B C19B . . . . -1.7(4) ?
    C17B C18B C19B C20B . . . . 0.4(4) ?
    C18B C19B C20B C15B . . . . 1.0(4) ?
    C16B C15B C20B C19B . . . . -1.2(4) ?
    C14B C15B C20B C19B . . . . 177.5(2) ?
loop_
    _geom_hbond_atom_site_label_D
    _geom_hbond_atom_site_label_H
    _geom_hbond_atom_site_label_A
    _geom_hbond_site_symmetry_A
    _geom_hbond_distance_DH
    _geom_hbond_distance_HA
    _geom_hbond_distance_DA
    _geom_hbond_angle_DHA
    _geom_hbond_publ_flag
    N2A H2AC N1A . 0.92(3) 2.31(3) 2.735(4) 108(2) y
    N2A H2AC N2B 4_575 0.92(3) 2.49(3) 3.229(4) 138(3) y
    N2B H2BC N1B . 0.90(2) 2.29(3) 2.726(3) 109(2) y
    C7A H7A O1A . 0.95 2.43 2.765(3) 101 y
    C7B H7B O1B . 0.95 2.46 2.790(3) 100 y
    C14A H14A O2A . 0.99 2.43 2.895(3) 108 y
    C14B H14D O2B . 0.99 2.45 2.903(3) 107 y
    C21A H21C Cg1 2_745 0.98 2.96 3.511(3) 117 y
    C21B H21F Cg2 1_455 0.98 2.81 3.739(3) 159 y
    C10A H10A Cg3 2_745 0.95 2.60 3.500(3) 159 y
    C21B H21E Cg4 2_655 0.98 2.80 3.433(3) 123 y
    C21A H21B Cg5 1_655 0.98 2.96 3.844(4) 150 y
    C10B H10B Cg6 2_655 0.95 2.66 3.587(3) 165 y
    N2B H2BC Cg6 4_565 0.90(2) 2.83(3) 3.288(3) 113(2) y
