# Supplementary material for: 2-Amino-N-(2-benz­yloxy-3-methoxy­benzyl­idene)aniline
Source: Acta Crystallogr Sect E Struct Rep Online. 2008 Jun 19;64(Pt 7):o1290–1. doi: 10.1107/S1600536808017844 (PMC2961660; doi:10.1107/S1600536808017844)
Supplement: Supplementary file 2 [file e-64-o1290-Isup2.hkl]

# 
# h,k,l, Fc-squared, Fo-squared, sigma(Fo-squared) and status flag 
# 
data_I
_shelx_title ' 2ms        P 2(1)/c     R = 0.07' 
_shelx_refln_list_code          4 
_shelx_F_calc_maximum      382.58 
_exptl_crystal_F_000      1408.00 
_reflns_d_resolution_high  0.7697 
 
loop_ 
 _symmetry_equiv_pos_as_xyz 
 'x, y, z' 
 '-x, y+1/2, -z+1/2' 
 '-x, -y, -z' 
 'x, -y-1/2, z-1/2' 
 
_cell_length_a    12.0932 
_cell_length_b    13.7680 
_cell_length_c    20.5249 
_cell_angle_alpha  90.000 
_cell_angle_beta   99.149 
_cell_angle_gamma  90.000 
 
_shelx_F_squared_multiplier     1.000 
 
loop_ 
 _refln_index_h 
 _refln_index_k 
 _refln_index_l 
 _refln_F_squared_calc 
 _refln_F_squared_meas 
 _refln_F_squared_sigma 
 _refln_observed_status 
   1   0   0        0.70        5.45      3.65 o 
   2   0   0     2604.13     2041.15     34.60 o 
   3   0   0      134.52       92.24     12.27 o 
   4   0   0    15940.42    15496.15    313.52 o 
   5   0   0       31.91       59.61     19.46 o 
   6   0   0     1402.06     1055.42     41.74 o 
   7   0   0       67.23       67.53     17.65 o 
   8   0   0      208.84      223.73     25.59 o 
   9   0   0       44.53       37.68     19.10 o 
  10   0   0       92.77       48.61     39.95 o 
  11   0   0       11.19       71.60     72.51 o 
  12   0   0      999.05     1318.52    101.10 o 
  13   0   0        3.70       52.29     52.63 o 
  14   0   0      259.64      441.65    126.12 o 
  15   0   0       23.95       93.88     95.98 o 
   1   1   0      970.38     1021.54     18.81 o 
   2   1   0     1096.65     1079.60     19.44 o 
   3   1   0       29.48       18.46      6.87 o 
   4   1   0     1063.70     1186.16     23.97 o 
   5   1   0     1726.41     1704.06     29.40 o 
   6   1   0      207.09      264.87     15.18 o 
   7   1   0     1524.31     1660.68     39.79 o 
   8   1   0      674.39      762.85     31.11 o 
   9   1   0       26.86       34.15     12.68 o 
  10   1   0        2.24       14.28     20.67 o 
  11   1   0      122.22      126.62     34.11 o 
  12   1   0        4.86       46.57     40.49 o 
  13   1   0      164.81      114.15     48.42 o 
  14   1   0       32.55       30.95     44.45 o 
  15   1   0       71.49       -2.68     61.59 o 
   0   2   0        3.29       13.78      5.63 o 
   1   2   0      276.70      284.55     10.87 o 
   2   2   0       23.92       41.20      7.02 o 
   3   2   0    22757.60    21257.21    221.11 o 
   4   2   0        4.47       13.39      6.87 o 
   5   2   0     5900.58     6048.43     74.65 o 
   6   2   0        0.61       10.08      8.37 o 
   7   2   0       61.02       51.12     11.00 o 
   8   2   0        6.65       16.15     15.15 o 
   9   2   0      971.49      963.78     31.76 o 
  10   2   0        1.06      -22.02     20.73 o 
  11   2   0      290.79      474.92     80.98 o 
  12   2   0       53.66       95.42     45.40 o 
  13   2   0      430.38      414.37     64.01 o 
  14   2   0       16.20      104.51     50.12 o 
  15   2   0      193.38      200.47     61.84 o 
   1   3   0     8606.59     7992.78     88.67 o 
   2   3   0    15731.45    16440.69    164.69 o 
   3   3   0        7.70       15.82      6.97 o 
   4   3   0     1709.63     1534.91     27.66 o 
   5   3   0     1313.57     1237.56     25.84 o 
   6   3   0      130.93      130.34     15.29 o 
   7   3   0      606.16      572.93     22.41 o 
   8   3   0      707.19      759.66     25.67 o 
   9   3   0       86.35       81.34     18.13 o 
  10   3   0      131.30      163.62     27.28 o 
  11   3   0       76.64      101.54     56.20 o 
  12   3   0      376.16      520.10     63.77 o 
  13   3   0      146.63      192.72     52.82 o 
  14   3   0        1.33      -30.64     44.49 o 
  15   3   0       33.94       -7.65     50.87 o 
   0   4   0       62.73       76.89     11.95 o 
   1   4   0      341.63      345.65     12.53 o 
   2   4   0    15198.65    15264.86    147.40 o 
   3   4   0      371.53      289.59     12.39 o 
   4   4   0       20.10       14.68      7.35 o 
   5   4   0     1014.03     1064.79     23.84 o 
   6   4   0      232.73      226.62     13.33 o 
   7   4   0       25.79       25.34      8.49 o 
   8   4   0      666.00      659.84     26.23 o 
   9   4   0        0.01      -22.79     28.72 o 
  10   4   0      789.60      851.41     48.05 o 
  11   4   0       95.04       61.86     26.15 o 
  12   4   0        2.68       54.76     43.37 o 
  13   4   0        0.22       12.99     87.32 o 
  14   4   0      357.04      417.60     69.96 o 
  15   4   0        9.15      126.45     54.94 o 
   1   5   0     1220.03     1129.19     21.88 o 
   2   5   0        6.02       -3.81      6.74 o 
   3   5   0     4997.64     4798.78     56.47 o 
   4   5   0      317.06      322.70     13.05 o 
   5   5   0      677.35      838.56     19.87 o 
   6   5   0      282.09      275.48     15.08 o 
   7   5   0      258.29      284.88     19.00 o 
   8   5   0       71.31       39.47     12.62 o 
   9   5   0       58.56       36.05     16.91 o 
  10   5   0      350.93      339.44     45.13 o 
  11   5   0      802.26      845.15     89.75 o 
  12   5   0        0.33      -17.19     26.81 o 
  13   5   0     1303.89     1496.95    145.98 o 
  14   5   0      291.96      139.32     56.17 o 
   0   6   0      787.85      677.76     26.82 o 
   1   6   0        9.09        5.36      7.24 o 
   2   6   0     1410.98     1465.18     31.29 o 
   3   6   0      266.90      309.80     16.64 o 
   4   6   0     1917.40     1693.89     29.73 o 
   5   6   0     2059.42     1990.35     40.92 o 
   6   6   0       40.41       48.93     11.00 o 
   7   6   0     2025.60     1939.06     42.80 o 
   8   6   0      119.85      130.51     22.08 o 
   9   6   0      270.80      302.07     32.43 o 
  10   6   0      318.21      353.64     38.64 o 
  11   6   0       12.38       36.66     26.21 o 
  12   6   0       17.65       13.95     30.95 o 
  13   6   0       30.44       91.12     58.66 o 
  14   6   0       36.42       14.16     48.74 o 
   1   7   0        0.33        1.08      7.70 o 
   2   7   0        8.70        7.67      7.80 o 
   3   7   0      160.49      139.46     11.33 o 
   4   7   0      128.21      150.52     12.47 o 
   5   7   0        0.52       -0.21      8.56 o 
   6   7   0      497.23      387.21     18.11 o 
   7   7   0      415.80      392.53     22.38 o 
   8   7   0     4717.24     4292.17     89.35 o 
   9   7   0       18.98       19.99     19.12 o 
  10   7   0       84.28       67.13     29.02 o 
  11   7   0       61.98      -11.14     23.73 o 
  12   7   0        4.57      -44.01     30.11 o 
  13   7   0        4.95       30.44     35.92 o 
  14   7   0       26.77       30.49     54.30 o 
   0   8   0      121.29      142.11     18.16 o 
   1   8   0      253.69      230.87     13.62 o 
   2   8   0     1983.42     1885.98     38.15 o 
   3   8   0      962.75      985.87     26.47 o 
   4   8   0      508.38      538.07     26.78 o 
   5   8   0     1632.87     1404.53     32.77 o 
   6   8   0      428.87      441.01     20.69 o 
   7   8   0      130.54      151.41     20.81 o 
   8   8   0     1389.38     1371.12     46.82 o 
   9   8   0      231.61      249.23     31.04 o 
  10   8   0       10.42       27.02     22.29 o 
  11   8   0       20.70      -43.65     29.66 o 
  12   8   0      276.01      170.67     41.42 o 
  13   8   0       48.37       24.75     35.66 o 
   1   9   0     2571.79     2675.89     46.01 o 
   2   9   0        0.86       -0.06      9.88 o 
   3   9   0      380.79      395.92     18.18 o 
   4   9   0       41.64       37.97     11.01 o 
   5   9   0     2324.13     2381.44     48.31 o 
   6   9   0        0.05      -20.86     10.43 o 
   7   9   0        5.35        6.98     13.84 o 
   8   9   0       25.38        1.37     22.92 o 
   9   9   0        8.18        3.79     21.99 o 
  10   9   0      116.16      101.66     43.56 o 
  11   9   0       96.79       -5.02     44.35 o 
  12   9   0        7.01       10.25     31.40 o 
  13   9   0       38.43       12.70     39.34 o 
   0  10   0       85.41      155.24     22.00 o 
   1  10   0      172.35      166.64     16.17 o 
   2  10   0        4.72        6.26     12.22 o 
   3  10   0     1379.08     1276.20     33.41 o 
   4  10   0      821.53      805.75     26.97 o 
   5  10   0      284.64      308.33     19.08 o 
   6  10   0       63.23       59.45     15.07 o 
   7  10   0      771.73      707.39     35.84 o 
   8  10   0       97.48      150.24     27.03 o 
   9  10   0        6.25      -32.82     22.64 o 
  10  10   0       94.67      135.78     34.58 o 
  11  10   0       20.06       43.38     32.73 o 
  12  10   0       15.58       90.59     42.37 o 
   1  11   0       87.68       75.02     14.40 o 
   2  11   0     2823.06     2985.57     57.61 o 
   3  11   0        1.54       -5.28     10.52 o 
   4  11   0       72.03       69.63     19.35 o 
   5  11   0       16.50       10.41     12.06 o 
   6  11   0      516.63      497.93     26.04 o 
   7  11   0        0.64       17.13     19.54 o 
   8  11   0       71.28       76.73     23.16 o 
   9  11   0        0.56      -37.33     24.14 o 
  10  11   0       11.10       45.67     31.54 o 
  11  11   0        7.65        2.32     37.66 o 
  12  11   0      336.53      396.73    118.99 o 
   0  12   0      882.90      916.83     49.60 o 
   1  12   0       38.31       34.48     13.81 o 
   2  12   0      523.49      477.15     41.17 o 
   3  12   0      617.72      686.40     24.60 o 
   4  12   0        0.00        3.71     11.11 o 
   5  12   0      979.61      934.82     36.97 o 
   6  12   0        2.47       -6.63     18.66 o 
   7  12   0      244.31      261.92     30.77 o 
   8  12   0       97.94       23.01     50.67 o 
   9  12   0      175.08      127.79     36.43 o 
  10  12   0      138.13      115.37     47.40 o 
  11  12   0       80.69       76.86     50.11 o 
   1  13   0      419.39      411.13     26.53 o 
   2  13   0      142.09      103.25     19.81 o 
   3  13   0      598.88      661.66     26.74 o 
   4  13   0       30.63        0.73     12.29 o 
   5  13   0      325.14      308.64     23.76 o 
   6  13   0       78.05       51.76     19.73 o 
   7  13   0        0.21      -27.49     19.76 o 
   8  13   0        2.14       50.40     30.12 o 
   9  13   0       27.35       83.16     54.24 o 
  10  13   0       19.51       16.77     35.24 o 
   0  14   0     1932.05     2008.53    218.95 o 
   1  14   0      371.65      334.39     57.12 o 
   2  14   0     1310.61     1291.09     56.93 o 
   3  14   0       40.00       17.11     18.47 o 
   4  14   0        4.21       13.70     17.36 o 
   5  14   0       76.87       73.28     21.18 o 
   6  14   0        0.25       -3.44     17.85 o 
   7  14   0        4.04       22.46     32.89 o 
   8  14   0      282.74      260.69     65.52 o 
   9  14   0       29.21       55.53     50.26 o 
   1  15   0       17.85       -1.25     22.96 o 
   2  15   0      773.54      729.36     52.05 o 
   3  15   0       20.96       19.38     24.58 o 
   4  15   0      313.25      375.77     53.57 o 
   5  15   0        0.33       21.85     33.73 o 
   6  15   0        5.50      -15.59     29.92 o 
   7  15   0       77.32       90.82     41.08 o 
   8  15   0      452.28      515.79     60.08 o 
   0  16   0        0.00      -27.61     34.08 o 
   1  16   0       75.14       50.29     28.46 o 
   2  16   0      301.77      327.05     41.46 o 
   3  16   0        5.48       32.22     26.62 o 
   4  16   0        0.06        0.04     32.46 o 
   5  16   0      243.99      288.82     52.62 o 
   6  16   0        1.64       26.53     38.20 o 
   1  17   0       73.43       52.73     39.78 o 
   2  17   0        2.07       -2.89     26.64 o 
   3  17   0      508.05      451.12     96.01 o 
   4  17   0        5.68       44.66     36.02 o 
 -15   1   1       42.84      -67.07     56.94 o 
 -14   1   1      120.93       86.00     48.76 o 
 -13   1   1      499.35      686.09     71.35 o 
 -12   1   1       61.66      105.13     37.36 o 
 -11   1   1      254.16      282.12     47.69 o 
 -10   1   1       40.86        4.03     20.77 o 
  -9   1   1       55.77       52.76     13.26 o 
  -8   1   1        0.08       -5.28      9.77 o 
  -7   1   1     1750.62     1753.78     37.63 o 
  -6   1   1     3324.98     3363.72     62.41 o 
  -5   1   1     2315.57     2194.93     38.28 o 
  -4   1   1      315.03      314.27     12.68 o 
  -3   1   1       60.52       69.51     10.39 o 
  -2   1   1      523.87      635.13     12.93 o 
  -1   1   1     2348.40     2279.38     43.35 o 
   0   1   1       26.81       38.15      4.93 o 
   1   1   1     1404.64      871.21     14.09 o 
   2   1   1       86.12      159.78      8.30 o 
   3   1   1      711.93      562.07     20.78 o 
   4   1   1       30.91       25.19      8.05 o 
   5   1   1      144.05      215.50     17.36 o 
   6   1   1     1497.54     1737.69     32.29 o 
   7   1   1      205.67      224.52     18.12 o 
   8   1   1     1044.36     1118.16     32.08 o 
   9   1   1      131.60      138.93     16.74 o 
  10   1   1       49.76       54.81     26.07 o 
  11   1   1      184.90      142.51     41.25 o 
  12   1   1       93.47      105.75     44.71 o 
  13   1   1       76.20       55.44     45.42 o 
  14   1   1       38.80      -33.05     51.81 o 
  15   1   1      116.15      131.56     99.35 o 
 -15   2   1        2.07       64.49     77.51 o 
 -14   2   1      604.20      691.57     76.73 o 
 -13   2   1        0.02      -19.63     40.08 o 
 -12   2   1       41.97        0.29     35.78 o 
 -11   2   1        8.29        6.44     44.81 o 
 -10   2   1       17.25       19.54     26.02 o 
  -9   2   1        0.08      -15.31     10.47 o 
  -8   2   1      185.88      169.35     14.75 o 
  -7   2   1       12.21       17.05      8.84 o 
  -6   2   1     2988.72     3220.67     62.37 o 
  -5   2   1      250.18      217.21     12.46 o 
  -4   2   1      887.24      900.53     19.39 o 
  -3   2   1       68.87       90.09     11.90 o 
  -2   2   1    54547.88    58417.45    559.60 o 
  -1   2   1      506.42      490.32     12.12 o 
   0   2   1     7860.92     8082.61     99.01 o 
   1   2   1      674.93      676.59     14.01 o 
   2   2   1    21871.70    21840.44    224.44 o 
   3   2   1      242.42      163.89      9.82 o 
   4   2   1     1460.92     1426.29     33.47 o 
   5   2   1      517.62      557.11     19.86 o 
   6   2   1        0.42       -4.70      7.43 o 
   7   2   1       26.32       26.95      8.95 o 
   8   2   1      444.92      446.96     19.98 o 
   9   2   1       15.63       39.87     13.75 o 
  10   2   1        0.21       30.38     21.76 o 
  11   2   1       19.87       -9.70     36.08 o 
  12   2   1       99.08      135.51     48.25 o 
  13   2   1        4.50       33.75     42.06 o 
  14   2   1        0.04      -20.30     44.94 o 
  15   2   1        0.96       94.16     72.24 o 
 -15   3   1      208.66      205.88     63.68 o 
 -14   3   1       70.13       61.32     46.03 o 
 -13   3   1      266.28      203.33     54.37 o 
 -12   3   1        1.58       25.24     40.29 o 
 -11   3   1      125.74      139.81     76.48 o 
 -10   3   1       50.68       35.24     21.58 o 
  -9   3   1       12.50       27.16     13.60 o 
  -8   3   1      260.95      213.48     14.90 o 
  -7   3   1      302.48      348.24     16.67 o 
  -6   3   1      659.41      738.91     21.59 o 
  -5   3   1     1495.04     1524.71     28.14 o 
  -4   3   1     1077.64      931.34     19.47 o 
  -3   3   1     2862.19     2727.77     36.38 o 
  -2   3   1    34894.38    33755.19    312.32 o 
  -1   3   1    25857.43    27054.59    280.66 o 
   0   3   1      803.04      687.34     15.56 o 
   1   3   1     3373.63     3473.43     44.45 o 
   2   3   1     1786.57     1342.87     20.87 o 
   3   3   1      547.09      421.42     12.43 o 
   4   3   1       15.00       -4.69      8.67 o 
   5   3   1    10173.80    10266.98    127.17 o 
   6   3   1      499.99      558.27     19.40 o 
   7   3   1      586.84      602.37     20.29 o 
   8   3   1       34.77       12.98     13.12 o 
   9   3   1      101.31      100.54     17.61 o 
  10   3   1      161.98      148.33     32.85 o 
  11   3   1      414.13      472.76     45.83 o 
  12   3   1      171.11      144.32     49.52 o 
  13   3   1      243.11      152.84     51.69 o 
  14   3   1        1.54        8.76     45.26 o 
  15   3   1        3.73       20.17     51.07 o 
 -15   4   1       38.53       84.03     53.44 o 
 -14   4   1       21.15       -9.67     44.98 o 
 -13   4   1      237.57      375.47     62.09 o 
 -12   4   1      111.97      105.44     45.31 o 
 -11   4   1      171.64      156.84     41.35 o 
 -10   4   1       18.69       26.50     23.46 o 
  -9   4   1     1057.35     1046.41     54.32 o 
  -8   4   1      121.77      130.71     14.55 o 
  -7   4   1      140.70      157.56     15.72 o 
  -6   4   1       38.68       31.55      8.61 o 
  -5   4   1     3356.73     3543.71     48.71 o 
  -4   4   1      166.89      129.71     10.51 o 
  -3   4   1      713.19      653.02     21.65 o 
  -2   4   1     1912.68     1900.20     28.35 o 
  -1   4   1     2469.78     2404.60     34.23 o 
   0   4   1      106.82      127.85      9.90 o 
   1   4   1    17546.00    17261.25    166.66 o 
   2   4   1        0.70       -9.45      4.73 o 
   3   4   1      327.17      419.56     13.74 o 
   4   4   1     1222.95     1123.41     22.99 o 
   5   4   1     1927.16     2236.26     39.05 o 
   6   4   1       28.63       57.17     11.16 o 
   7   4   1       36.56       12.91      8.65 o 
   8   4   1       30.78       19.48     13.18 o 
   9   4   1      889.61      894.56     33.09 o 
  10   4   1       35.24       52.24     25.09 o 
  11   4   1      302.43      270.40     49.20 o 
  12   4   1        1.01       -9.88     40.65 o 
  13   4   1      580.81      533.61     72.11 o 
  14   4   1       12.31      -84.63     42.32 o 
  15   4   1        5.15      -20.84     48.05 o 
 -14   5   1      394.78      300.90     64.15 o 
 -13   5   1      204.09      276.30     66.22 o 
 -12   5   1      258.78      278.00     45.74 o 
 -11   5   1       51.14       79.23     29.14 o 
 -10   5   1     1275.17     1114.23     60.15 o 
  -9   5   1      430.05      448.97     43.72 o 
  -8   5   1      113.93       88.61     14.11 o 
  -7   5   1      400.02      432.02     21.23 o 
  -6   5   1      304.93      392.18     16.69 o 
  -5   5   1       17.24        3.70      7.48 o 
  -4   5   1     2153.79     1907.51     32.27 o 
  -3   5   1        0.02        5.50      7.07 o 
  -2   5   1      678.91      737.76     19.28 o 
  -1   5   1       71.79       88.94      9.32 o 
   0   5   1      251.24      328.81     13.26 o 
   1   5   1       77.73      105.76      9.47 o 
   2   5   1     2263.36     2198.69     34.88 o 
   3   5   1     1660.22     1733.28     28.19 o 
   4   5   1     1075.85     1162.02     27.42 o 
   5   5   1       92.83       65.95      8.50 o 
   6   5   1     5287.24     5211.13     77.53 o 
   7   5   1        0.41       15.47     15.34 o 
   8   5   1      123.22      153.72     17.18 o 
   9   5   1      296.40      327.62     27.99 o 
  10   5   1      166.09      225.17     32.93 o 
  11   5   1        6.36       -1.45     21.43 o 
  12   5   1        7.85       50.67     45.25 o 
  13   5   1      444.35      355.50     64.85 o 
  14   5   1      210.51      324.43     67.49 o 
 -14   6   1      504.33      557.70     77.54 o 
 -13   6   1       21.67       55.18     54.31 o 
 -12   6   1      229.36      223.75     41.35 o 
 -11   6   1       71.58       84.86     28.38 o 
 -10   6   1       15.90       43.29     26.79 o 
  -9   6   1        7.37      -33.04     24.08 o 
  -8   6   1      677.01      655.28     31.96 o 
  -7   6   1      682.30      634.64     26.83 o 
  -6   6   1      534.19      610.99     22.83 o 
  -5   6   1        3.37        6.80      9.36 o 
  -4   6   1       43.58       52.25      9.59 o 
  -3   6   1      119.43       59.58      9.25 o 
  -2   6   1     6773.19     6831.34     82.12 o 
  -1   6   1      324.84      328.90     14.16 o 
   0   6   1     1278.34     1105.71     23.15 o 
   1   6   1      592.52      528.38     25.59 o 
   2   6   1      293.20      248.97     13.22 o 
   3   6   1      111.32       91.73      9.63 o 
   4   6   1    20460.24    20763.53    194.15 o 
   5   6   1       67.97       61.93      9.78 o 
   6   6   1      384.30      366.01     16.04 o 
   7   6   1      308.54      265.45     18.96 o 
   8   6   1     5342.94     5397.16     97.11 o 
   9   6   1       88.68      116.11     20.64 o 
  10   6   1     1653.99     1466.04     63.51 o 
  11   6   1        2.78      -17.52     23.25 o 
  12   6   1        2.85       15.54     30.69 o 
  13   6   1        1.52      -44.58     39.29 o 
  14   6   1        3.04      -47.34     59.50 o 
 -14   7   1       19.52       -8.73     38.56 o 
 -13   7   1        4.29        1.05     33.98 o 
 -12   7   1        6.42       56.26     37.99 o 
 -11   7   1      141.24      147.24     32.48 o 
 -10   7   1       12.67       14.88     26.36 o 
  -9   7   1      673.18      675.39     43.55 o 
  -8   7   1       52.31        3.36     23.66 o 
  -7   7   1      393.74      435.32     22.27 o 
  -6   7   1       37.06       54.97     10.52 o 
  -5   7   1     2480.11     2546.79     43.62 o 
  -4   7   1       40.53       30.28      8.86 o 
  -3   7   1     9309.12     9572.30    107.56 o 
  -2   7   1       16.39       14.45      7.54 o 
  -1   7   1       95.13      132.74     10.46 o 
   0   7   1       44.43       31.17      8.36 o 
   1   7   1     1268.66     1135.11     31.48 o 
   2   7   1       75.69       91.35     11.04 o 
   3   7   1     3153.55     3275.67     50.13 o 
   4   7   1       54.22       39.48      9.38 o 
   5   7   1     1458.75     1447.29     30.85 o 
   6   7   1       93.59       70.94     11.61 o 
   7   7   1      522.68      522.40     24.35 o 
   8   7   1      375.82      358.03     25.04 o 
   9   7   1     1726.44     1611.31     51.03 o 
  10   7   1       29.99       32.11     21.81 o 
  11   7   1      157.32       92.47     30.47 o 
  12   7   1      100.23       41.64     33.06 o 
  13   7   1       54.98       11.09     43.18 o 
  14   7   1        0.14       36.98     52.94 o 
 -13   8   1       79.47       32.29     37.69 o 
 -12   8   1        0.59      -20.67     30.76 o 
 -11   8   1       99.88       15.21     29.08 o 
 -10   8   1       30.83      -14.14     21.82 o 
  -9   8   1       23.07        3.07     32.15 o 
  -8   8   1      282.90      199.02     29.79 o 
  -7   8   1      206.77      254.09     22.47 o 
  -6   8   1      129.50      135.01     18.46 o 
  -5   8   1      575.31      683.47     22.10 o 
  -4   8   1      285.12      287.72     15.04 o 
  -3   8   1       27.22       21.95      7.86 o 
  -2   8   1      972.99      922.19     24.86 o 
  -1   8   1      654.09      663.20     20.60 o 
   0   8   1      149.35      149.72     15.53 o 
   1   8   1       58.66       41.25      9.89 o 
   2   8   1      360.96      357.60     19.00 o 
   3   8   1      776.95      857.33     23.38 o 
   4   8   1      932.85      893.01     25.03 o 
   5   8   1     2511.50     2499.48     44.04 o 
   6   8   1      341.12      294.90     19.82 o 
   7   8   1     1566.78     1497.62     42.39 o 
   8   8   1        1.90      -11.80     15.92 o 
   9   8   1      165.73      160.05     25.25 o 
  10   8   1        1.47       17.44     22.21 o 
  11   8   1        2.06       38.17     27.29 o 
  12   8   1      178.00       40.74     48.05 o 
  13   8   1        1.62      -33.05     34.26 o 
 -13   9   1       32.80        9.76     35.46 o 
 -12   9   1      111.49      158.18     44.47 o 
 -11   9   1        6.61       -7.75     29.79 o 
 -10   9   1     1361.79     1372.49     94.76 o 
  -9   9   1       48.64       66.09     25.35 o 
  -8   9   1       39.95       35.76     22.84 o 
  -7   9   1        6.21        5.34     21.81 o 
  -6   9   1     2713.35     2662.55     46.81 o 
  -5   9   1      302.25      322.35     17.71 o 
  -4   9   1      152.67      128.27     13.34 o 
  -3   9   1        1.79        4.92     10.89 o 
  -2   9   1      961.45      913.14     29.69 o 
  -1   9   1       43.97       73.33     15.05 o 
   0   9   1     2042.50     2136.55     38.19 o 
   1   9   1       85.88       80.27     12.26 o 
   2   9   1       30.82        9.82     10.30 o 
   3   9   1        0.41        5.47      9.84 o 
   4   9   1      546.15      538.18     23.70 o 
   5   9   1       14.19       15.08     11.57 o 
   6   9   1     1397.02     1280.79     39.38 o 
   7   9   1       26.64       10.65     16.76 o 
   8   9   1      702.71      658.94     48.73 o 
   9   9   1      117.96       83.57     23.12 o 
  10   9   1      255.62      263.86     37.63 o 
  11   9   1       84.88      149.60     35.33 o 
  12   9   1      145.74      142.76     42.26 o 
  13   9   1       54.43       67.32     40.94 o 
 -12  10   1        5.18        3.84     38.61 o 
 -11  10   1      123.99       79.70     40.00 o 
 -10  10   1      633.76      556.85     56.85 o 
  -9  10   1      166.12      154.33     32.05 o 
  -8  10   1       98.26      105.98     26.90 o 
  -7  10   1      804.84      796.20     39.51 o 
  -6  10   1      746.83      755.82     30.67 o 
  -5  10   1      843.43      855.17     28.50 o 
  -4  10   1      798.35      719.18     24.86 o 
  -3  10   1      977.29      932.44     34.77 o 
  -2  10   1       20.00       32.17     11.71 o 
  -1  10   1       53.41       18.57     10.80 o 
   0  10   1      370.83      351.95     18.64 o 
   1  10   1       43.12       36.33     12.93 o 
   2  10   1       62.13       31.80     13.14 o 
   3  10   1      660.97      691.74     28.23 o 
   4  10   1       50.82       26.87     12.10 o 
   5  10   1      356.40      399.78     22.35 o 
   6  10   1        8.09        7.75     14.73 o 
   7  10   1      375.08      378.33     29.47 o 
   8  10   1       47.98       47.68     22.90 o 
   9  10   1       42.81       49.86     24.30 o 
  10  10   1      148.82       89.02     31.47 o 
  11  10   1        0.55      -10.30     26.10 o 
  12  10   1        0.29       10.15     33.71 o 
 -12  11   1       15.52      -24.00     46.73 o 
 -11  11   1      666.04      624.03     74.61 o 
 -10  11   1        3.60       -2.39     27.16 o 
  -9  11   1       70.52       18.72     35.52 o 
  -8  11   1       17.34        0.13     28.24 o 
  -7  11   1      954.64      970.47     74.35 o 
  -6  11   1       27.24       22.18     16.14 o 
  -5  11   1        2.96       12.66     11.58 o 
  -4  11   1      134.49      134.97     14.42 o 
  -3  11   1        0.33       -7.07     12.86 o 
  -2  11   1       18.49       12.35     12.72 o 
  -1  11   1      174.94      177.69     15.54 o 
   0  11   1        5.55        0.38     11.56 o 
   1  11   1       16.75       11.91     11.63 o 
   2  11   1       54.44       28.85     13.75 o 
   3  11   1      249.73      283.07     22.14 o 
   4  11   1       64.68      108.49     14.81 o 
   5  11   1       42.62       26.87     11.99 o 
   6  11   1        1.71      -15.69     13.58 o 
   7  11   1     1914.65     1900.94     59.47 o 
   8  11   1       15.03       35.28     26.60 o 
   9  11   1      148.39      177.59     29.54 o 
  10  11   1        0.01       14.40     26.29 o 
  11  11   1       30.48        7.50     31.63 o 
  12  11   1       40.99      163.64     56.12 o 
 -11  12   1       39.12       25.01     43.55 o 
 -10  12   1      154.10      137.60     38.68 o 
  -9  12   1       21.14       -9.34     27.09 o 
  -8  12   1      244.37      336.76     46.17 o 
  -7  12   1       80.30       20.36     51.49 o 
  -6  12   1        0.76        3.25     25.87 o 
  -5  12   1      762.40      739.70     32.27 o 
  -4  12   1      995.55     1152.52     43.12 o 
  -3  12   1      867.15      813.08     44.87 o 
  -2  12   1     1920.74     1837.63     48.41 o 
  -1  12   1       55.00       51.00     14.30 o 
   0  12   1      904.67      959.89     30.66 o 
   1  12   1      148.24      143.53     18.13 o 
   2  12   1      673.85      618.20     31.19 o 
   3  12   1      194.14      176.85     20.41 o 
   4  12   1       25.04       27.98     13.20 o 
   5  12   1       80.78       68.08     16.08 o 
   6  12   1        3.23       14.83     15.34 o 
   7  12   1       46.63       16.40     20.64 o 
   8  12   1       45.97       45.22     27.21 o 
   9  12   1      323.02      335.20     48.06 o 
  10  12   1       58.02       28.28     31.90 o 
  11  12   1      108.33      142.30     41.35 o 
 -10  13   1      760.67      840.22    166.30 o 
  -9  13   1       96.16      142.03     39.19 o 
  -8  13   1        8.93       20.65     29.67 o 
  -7  13   1        0.65      -16.24     26.00 o 
  -6  13   1       37.92       53.73     38.14 o 
  -5  13   1        0.26       18.95     16.48 o 
  -4  13   1      490.40      555.65     34.27 o 
  -3  13   1        9.52       10.76     17.42 o 
  -2  13   1      320.84      282.94     26.18 o 
  -1  13   1        4.28       13.75     15.13 o 
   0  13   1       13.39       36.67     16.74 o 
   1  13   1      135.61      127.57     19.23 o 
   2  13   1     2634.61     2685.38     61.23 o 
   3  13   1        1.62       16.24     12.86 o 
   4  13   1      608.43      633.15     28.85 o 
   5  13   1        1.54        7.69     15.11 o 
   6  13   1      325.20      304.01     30.54 o 
   7  13   1        4.75       32.78     21.67 o 
   8  13   1       69.70       82.99     27.09 o 
   9  13   1       13.17       26.49     31.24 o 
  10  13   1      152.13      236.85     45.85 o 
  -9  14   1        1.76       62.48     36.47 o 
  -8  14   1       82.06      108.99     35.35 o 
  -7  14   1        5.42       32.01     29.26 o 
  -6  14   1        3.67       53.38     28.98 o 
  -5  14   1      213.84      211.27     39.41 o 
  -4  14   1      120.66       99.22     24.94 o 
  -3  14   1       49.28       32.55     19.97 o 
  -2  14   1       98.54       78.41     21.28 o 
  -1  14   1      431.60      394.91     35.74 o 
   0  14   1      259.09      291.09     36.78 o 
   1  14   1       44.25       64.58     23.52 o 
   2  14   1      255.71      235.74     34.35 o 
   3  14   1      298.58      320.51     29.44 o 
   4  14   1       19.51       20.22     18.38 o 
   5  14   1        8.42       58.01     21.23 o 
   6  14   1        3.16       16.44     20.81 o 
   7  14   1      161.26      132.69     32.41 o 
   8  14   1       87.39        2.33     33.33 o 
   9  14   1        0.20      -31.77     30.43 o 
  -8  15   1      137.39      180.74     44.80 o 
  -7  15   1       15.61        4.07     33.36 o 
  -6  15   1        1.14       -7.31     37.73 o 
  -5  15   1       91.97       49.06     32.54 o 
  -4  15   1       81.12       88.26     34.92 o 
  -3  15   1       58.75       30.07     23.18 o 
  -2  15   1      120.64      151.73     38.96 o 
  -1  15   1      566.99      708.94     52.38 o 
   0  15   1      303.73      332.29     40.38 o 
   1  15   1       76.74       63.45     25.87 o 
   2  15   1       40.86       70.01     28.68 o 
   3  15   1        3.98      -20.26     14.05 o 
   4  15   1      103.93      118.26     22.02 o 
   5  15   1      274.55      272.82     28.90 o 
   6  15   1       18.18      -17.76     20.15 o 
   7  15   1      168.38      186.73     45.72 o 
   8  15   1        1.76       43.11     40.35 o 
  -7  16   1       86.03       36.99     38.71 o 
  -6  16   1       54.12      106.62     42.61 o 
  -5  16   1       15.77       69.88     38.16 o 
  -4  16   1      143.58      130.33     34.82 o 
  -3  16   1      178.55      164.12     33.11 o 
  -2  16   1      204.17      280.75     38.93 o 
  -1  16   1       80.22       68.12     28.58 o 
   0  16   1      245.27      191.89     35.72 o 
   1  16   1      123.02      113.56     31.63 o 
   2  16   1      147.74      136.43     36.97 o 
   3  16   1      175.77      154.51     35.05 o 
   4  16   1       52.80        3.63     38.13 o 
   5  16   1        2.37      -51.68     25.84 o 
   6  16   1       25.26        3.54     33.81 o 
  -4  17   1        1.19      -24.24     29.45 o 
  -3  17   1        3.21      -29.67     30.18 o 
  -2  17   1      179.47      124.80     37.88 o 
  -1  17   1       28.91       45.29     29.06 o 
   0  17   1       93.25       72.54     42.77 o 
   1  17   1        8.98       20.87     26.61 o 
   2  17   1       24.96       25.55     27.88 o 
   3  17   1       81.92       36.16     35.38 o 
   4  17   1       75.70       41.97     49.48 o 
 -15   0   2        0.73      146.67    104.98 o 
 -14   0   2      185.35      117.27     91.33 o 
 -13   0   2       12.35       46.29    156.19 o 
 -12   0   2        0.01       11.85     67.78 o 
 -11   0   2        7.66       46.34     64.18 o 
 -10   0   2      469.09      526.52    102.43 o 
  -9   0   2       12.57       -2.68     15.23 o 
  -8   0   2     1321.11     1578.23     53.67 o 
  -7   0   2      204.04      221.68     20.95 o 
  -6   0   2     1001.51     1090.44     38.22 o 
  -5   0   2        2.56        4.99      9.61 o 
  -4   0   2    10350.87    10859.92    177.44 o 
  -3   0   2       46.68       59.98     10.48 o 
  -2   0   2      668.71      446.64     13.22 o 
  -1   0   2        0.22      -12.66      6.33 o 
   1   0   2       34.76       61.68     10.93 o 
   2   0   2    60784.18    55939.19    846.89 o 
   3   0   2       38.11       20.84      9.08 o 
   4   0   2     2018.87     2327.20     53.16 o 
   5   0   2        0.80        7.18      9.18 o 
   6   0   2    13690.15    13956.20    190.54 o 
   7   0   2       23.27       10.16     14.84 o 
   8   0   2      308.14      317.47     28.49 o 
   9   0   2        2.37      -11.58     17.74 o 
  10   0   2      260.62      235.77     36.74 o 
  11   0   2       25.71       57.53     61.04 o 
  12   0   2       15.01       34.38     50.45 o 
  13   0   2        1.95       44.84     76.03 o 
  14   0   2      360.96      396.21    120.72 o 
  15   0   2       22.01       71.98    101.68 o 
 -15   1   2        0.03       27.04     61.12 o 
 -14   1   2       42.47       12.53     96.26 o 
 -13   1   2      288.54      259.59     90.21 o 
 -12   1   2      183.92       95.53     52.17 o 
 -11   1   2      845.48      849.59    128.52 o 
 -10   1   2       24.74       43.41     24.47 o 
  -9   1   2       75.23       81.49     12.19 o 
  -8   1   2      205.60      218.28     16.39 o 
  -7   1   2     3543.54     3511.75     53.32 o 
  -6   1   2      293.10      344.35     13.70 o 
  -5   1   2     1080.07     1202.25     23.23 o 
  -4   1   2       58.74       52.15      6.72 o 
  -3   1   2     1558.81     1643.07     34.69 o 
  -2   1   2      131.06      105.60      9.15 o 
  -1   1   2      493.66      597.76     17.62 o 
   0   1   2       65.80       28.81      4.30 o 
   1   1   2     7967.48     7803.66     95.06 o 
   2   1   2       39.21       20.62      7.62 o 
   3   1   2       42.96       21.68      7.61 o 
   4   1   2     2738.49     2677.10     37.13 o 
   5   1   2       14.18       24.15      8.04 o 
   6   1   2     2418.44     2471.97     37.61 o 
   7   1   2      703.29      676.64     21.42 o 
   8   1   2        0.33       -0.81     13.60 o 
   9   1   2      106.38       91.93     23.97 o 
  10   1   2      454.23      493.55     31.83 o 
  11   1   2     1260.00     1379.94     72.02 o 
  12   1   2       62.11       53.92     44.89 o 
  13   1   2      105.69       91.17     48.87 o 
  14   1   2       31.51      -43.42     66.28 o 
  15   1   2        0.15      -43.80     86.30 o 
 -15   2   2        0.99       28.00     81.27 o 
 -14   2   2       21.06       61.67     47.06 o 
 -13   2   2       21.18      101.08     57.08 o 
 -12   2   2        9.75      -23.99     44.14 o 
 -11   2   2      299.53      328.22     64.68 o 
 -10   2   2        5.04      -19.18     19.84 o 
  -9   2   2       33.37       23.84     11.00 o 
  -8   2   2       14.45       20.56     16.28 o 
  -7   2   2      339.75      429.80     20.14 o 
  -6   2   2      248.21      248.88     12.07 o 
  -5   2   2     1020.34      987.96     21.10 o 
  -4   2   2        6.83        8.26      6.05 o 
  -3   2   2     2315.83     2316.86     34.60 o 
  -2   2   2     1763.36     1856.03     37.69 o 
  -1   2   2     5709.09     5970.10     91.13 o 
   0   2   2     1597.69     1179.81     22.71 o 
   1   2   2     2683.99     2921.51     39.32 o 
   2   2   2       35.40       -2.16      6.06 o 
   3   2   2       11.77       -5.57      5.65 o 
   4   2   2        2.62       10.42      7.34 o 
   5   2   2    15959.65    16186.83    161.30 o 
   6   2   2       18.94       36.35     11.74 o 
   7   2   2       27.29       38.27     14.61 o 
   8   2   2       29.64       23.21     10.76 o 
   9   2   2      884.78      912.02     32.64 o 
  10   2   2        3.52       -1.50     20.18 o 
  11   2   2      653.37      662.85     66.34 o 
  12   2   2       22.56      -37.14     38.21 o 
  13   2   2     2222.92     2167.69    116.05 o 
  14   2   2       16.64      -62.16     43.09 o 
  15   2   2        4.47      -39.05     58.75 o 
 -15   3   2       50.94        6.05     46.90 o 
 -14   3   2      431.32      488.91     71.28 o 
 -13   3   2       10.75       69.25     45.52 o 
 -12   3   2      137.51      225.41    123.72 o 
 -11   3   2        5.59       15.59     30.53 o 
 -10   3   2      140.77      185.94     29.87 o 
  -9   3   2      137.99      118.77     19.33 o 
  -8   3   2       10.31        8.28      8.83 o 
  -7   3   2     1080.82     1182.83     27.28 o 
  -6   3   2     1313.58     1172.59     25.90 o 
  -5   3   2      334.00      352.81     14.79 o 
  -4   3   2      205.89      181.96     14.31 o 
  -3   3   2      107.01      184.76      9.88 o 
  -2   3   2   146370.58   144135.20   1386.13 o 
  -1   3   2     3141.50     3255.55     46.62 o 
   0   3   2      177.57      131.51      8.67 o 
   1   3   2      208.91      223.20     10.83 o 
   2   3   2    21906.34    20972.44    206.10 o 
   3   3   2       58.38       78.32     12.49 o 
   4   3   2     1992.57     1936.95     32.45 o 
   5   3   2      361.27      403.26     17.32 o 
   6   3   2     3175.42     3108.00     44.79 o 
   7   3   2       14.23       -2.03      8.28 o 
   8   3   2        0.00       -5.03     10.02 o 
   9   3   2       38.19       34.68     12.54 o 
  10   3   2       83.77      106.71     31.46 o 
  11   3   2      570.66      603.23     52.64 o 
  12   3   2      349.12      350.91     60.58 o 
  13   3   2      398.98      259.47     60.08 o 
  14   3   2       14.15       93.84     50.97 o 
  15   3   2       11.33       55.60     55.54 o 
 -15   4   2        0.03       89.48     91.18 o 
 -14   4   2       32.18       55.96     45.77 o 
 -13   4   2       21.91       52.74     42.79 o 
 -12   4   2      107.07       67.96     37.96 o 
 -11   4   2        3.54       12.26     30.60 o 
 -10   4   2      167.50      183.38     40.07 o 
  -9   4   2      125.59      112.17     25.98 o 
  -8   4   2       98.03       95.67     11.79 o 
  -7   4   2       27.59       18.00      9.90 o 
  -6   4   2       51.85       59.10      8.38 o 
  -5   4   2      110.99       92.35      9.64 o 
  -4   4   2     2048.79     2322.91     37.19 o 
  -3   4   2       50.71       31.85      7.34 o 
  -2   4   2     1180.11     1721.74     25.28 o 
  -1   4   2      207.14      241.95     19.80 o 
   0   4   2      590.48      923.30     18.26 o 
   1   4   2       16.71       14.65      7.23 o 
   2   4   2    13765.34    12917.08    128.02 o 
   3   4   2      625.39      612.27     15.38 o 
   4   4   2     3184.41     2932.27     43.42 o 
   5   4   2       18.52       25.61      8.95 o 
   6   4   2      551.17      515.75     19.71 o 
   7   4   2      163.69      163.77     19.61 o 
   8   4   2       16.57        5.81     10.88 o 
   9   4   2      234.61      236.55     20.83 o 
  10   4   2      257.07      225.62     26.04 o 
  11   4   2        1.24       24.72     26.81 o 
  12   4   2      389.65      366.61     61.35 o 
  13   4   2        0.09       23.46     46.05 o 
  14   4   2      781.49      874.74     88.80 o 
 -15   5   2      248.60      143.23     57.19 o 
 -14   5   2        5.73      -60.87     42.17 o 
 -13   5   2      178.36      119.50     44.21 o 
 -12   5   2        8.86       24.02     31.29 o 
 -11   5   2       18.75       12.72     32.86 o 
 -10   5   2       88.35       31.27     28.36 o 
  -9   5   2       89.00       81.02     27.49 o 
  -8   5   2      260.98      301.19     23.22 o 
  -7   5   2     2638.99     2554.53     56.60 o 
  -6   5   2       29.43       24.22     13.08 o 
  -5   5   2        1.27       -1.08      7.82 o 
  -4   5   2       63.16       42.15     10.39 o 
  -3   5   2    17131.50    16836.48    165.30 o 
  -2   5   2      106.38      117.49     10.18 o 
  -1   5   2     2831.52     2890.50     45.44 o 
   0   5   2      539.47      546.78     16.48 o 
   1   5   2        5.31       12.45      7.41 o 
   2   5   2       71.59       83.20      8.86 o 
   3   5   2    17170.20    16837.83    164.17 o 
   4   5   2        2.66       19.16      7.72 o 
   5   5   2      294.24      273.47     15.46 o 
   6   5   2      710.08      676.95     25.67 o 
   7   5   2       38.28       30.60     11.96 o 
   8   5   2       43.83       41.27     16.53 o 
   9   5   2      424.72      427.32     26.35 o 
  10   5   2      128.19      149.69     27.33 o 
  11   5   2      445.09      540.80     45.46 o 
  12   5   2        0.08      -43.18     40.06 o 
  13   5   2      702.92      627.56     76.70 o 
  14   5   2       19.14       44.74     52.56 o 
 -14   6   2       24.47       63.28     49.43 o 
 -13   6   2       22.73       40.45     34.84 o 
 -12   6   2       19.52      -34.98     33.36 o 
 -11   6   2      170.00      207.44     37.10 o 
 -10   6   2       46.65        9.50     37.17 o 
  -9   6   2      173.20      164.66     46.26 o 
  -8   6   2      465.57      326.39     37.57 o 
  -7   6   2      726.03      637.15     27.93 o 
  -6   6   2       24.80       38.66     13.02 o 
  -5   6   2      813.44      868.59     25.27 o 
  -4   6   2     3170.80     3430.85     48.35 o 
  -3   6   2        3.12        2.11      8.10 o 
  -2   6   2       70.69      117.55     10.81 o 
  -1   6   2      914.65      833.39     20.93 o 
   0   6   2      500.74      387.96     20.66 o 
   1   6   2      583.46      644.02     18.42 o 
   2   6   2     1662.19     1638.50     27.87 o 
   3   6   2      261.29      255.66     12.37 o 
   4   6   2     1336.79     1261.33     25.77 o 
   5   6   2      211.26      216.08     13.70 o 
   6   6   2      112.75      100.11     15.72 o 
   7   6   2      166.93      158.76     16.66 o 
   8   6   2      703.71      677.05     43.67 o 
   9   6   2      365.11      338.82     28.64 o 
  10   6   2      234.28      203.47     25.17 o 
  11   6   2       26.84       19.93     21.68 o 
  12   6   2       36.05       58.22     36.33 o 
  13   6   2       20.40      -33.35     41.41 o 
  14   6   2        8.03       16.42     50.07 o 
 -14   7   2       59.83       91.70     42.56 o 
 -13   7   2        2.75      -28.16     29.33 o 
 -12   7   2      124.01      161.57     38.82 o 
 -11   7   2       14.77       -0.91     25.01 o 
 -10   7   2       93.45      147.40     32.35 o 
  -9   7   2      171.37      222.55     50.00 o 
  -8   7   2       88.32       30.59     20.59 o 
  -7   7   2      248.48      250.60     23.37 o 
  -6   7   2      615.41      807.34     27.02 o 
  -5   7   2      401.05      439.42     18.78 o 
  -4   7   2      733.67      710.69     21.79 o 
  -3   7   2      721.07      737.96     19.79 o 
  -2   7   2     2298.11     2160.79     38.64 o 
  -1   7   2       32.97       24.43      9.19 o 
   0   7   2       13.26       13.55      8.78 o 
   1   7   2      291.86      299.26     14.81 o 
   2   7   2     1772.57     1903.03     34.08 o 
   3   7   2      318.87      304.16     14.52 o 
   4   7   2      439.06      415.87     17.36 o 
   5   7   2        0.28       -4.46      8.69 o 
   6   7   2      118.15       91.23     14.95 o 
   7   7   2       48.54       40.31     13.78 o 
   8   7   2       21.64       -3.06     13.33 o 
   9   7   2       28.38       17.94     17.52 o 
  10   7   2     1975.79     1855.26     60.54 o 
  11   7   2      118.48       67.35     27.41 o 
  12   7   2       96.09      114.15     38.94 o 
  13   7   2      113.70      129.54     56.39 o 
  14   7   2       43.52      106.03     72.82 o 
 -14   8   2       50.74       57.40     43.47 o 
 -13   8   2       52.07       50.47     62.73 o 
 -12   8   2       81.83       95.16     36.51 o 
 -11   8   2       29.14       -5.56     35.52 o 
 -10   8   2      142.84      128.72     34.91 o 
  -9   8   2        0.16      -34.70     22.86 o 
  -8   8   2       89.41       79.60     23.14 o 
  -7   8   2       56.64       62.88     20.25 o 
  -6   8   2      123.46       96.32     14.55 o 
  -5   8   2       40.84       58.80     11.23 o 
  -4   8   2     3765.46     3640.45     56.16 o 
  -3   8   2        5.04        9.83      9.83 o 
  -2   8   2     1838.72     1673.57     31.93 o 
  -1   8   2       75.91       55.70     10.58 o 
   0   8   2     1123.58     1285.52     38.22 o 
   1   8   2      480.02      497.26     22.27 o 
   2   8   2      944.14     1050.06     26.69 o 
   3   8   2       80.03       87.19     11.14 o 
   4   8   2     2481.42     2554.51     45.92 o 
   5   8   2       62.88       57.49     12.09 o 
   6   8   2      193.07      167.94     19.53 o 
   7   8   2      169.48      202.99     23.01 o 
   8   8   2      733.50      664.62     36.17 o 
   9   8   2       85.70       52.87     20.55 o 
  10   8   2       85.67      109.79     29.50 o 
  11   8   2       51.15       16.10     24.86 o 
  12   8   2      197.84      200.58     53.53 o 
  13   8   2       14.46       80.46     39.91 o 
 -13   9   2      478.03      533.74    122.76 o 
 -12   9   2       49.87       83.40     43.33 o 
 -11   9   2        2.99       -5.54     36.82 o 
 -10   9   2       39.46       27.28     42.67 o 
  -9   9   2        0.21      -52.60     29.63 o 
  -8   9   2       11.76       10.84     22.47 o 
  -7   9   2       73.96       56.00     28.28 o 
  -6   9   2      274.66      364.26     22.29 o 
  -5   9   2       85.76      116.68     13.40 o 
  -4   9   2       17.54        6.67      9.06 o 
  -3   9   2        0.38       -2.22      9.47 o 
  -2   9   2       87.84       75.63     12.05 o 
  -1   9   2       36.46       24.26     10.97 o 
   0   9   2      209.86      254.54     17.12 o 
   1   9   2      570.01      621.00     28.25 o 
   2   9   2       77.19       73.22     12.16 o 
   3   9   2     1316.94     1416.10     35.28 o 
   4   9   2        3.65       -0.43     10.90 o 
   5   9   2     1489.27     1566.80     39.65 o 
   6   9   2       22.65       16.50     14.65 o 
   7   9   2        0.27        5.39     13.97 o 
   8   9   2       14.84       18.86     18.46 o 
   9   9   2      128.04      126.72     32.83 o 
  10   9   2       47.18        0.58     22.49 o 
  11   9   2      200.25      175.87     40.71 o 
  12   9   2        6.02       51.78     31.21 o 
  13   9   2      135.16      185.58     47.08 o 
 -12  10   2       11.21       23.50     39.37 o 
 -11  10   2      253.44      210.86     50.48 o 
 -10  10   2      444.28      454.15     60.80 o 
  -9  10   2        5.03      -14.58     25.56 o 
  -8  10   2        1.38       26.61     23.23 o 
  -7  10   2       38.01       26.39     23.90 o 
  -6  10   2        3.20      -11.58     16.76 o 
  -5  10   2     1113.15     1106.52     37.10 o 
  -4  10   2     1366.07     1332.16     45.38 o 
  -3  10   2      305.07      304.69     20.77 o 
  -2  10   2       84.62       58.08     12.56 o 
  -1  10   2       21.31       15.40     10.76 o 
   0  10   2     1018.74      975.57     30.69 o 
   1  10   2       64.58       49.63     13.29 o 
   2  10   2      617.59      585.80     25.14 o 
   3  10   2      489.80      452.83     26.13 o 
   4  10   2       94.02      122.21     15.97 o 
   5  10   2      337.09      320.40     26.92 o 
   6  10   2        8.78        7.32     14.58 o 
   7  10   2      302.87      285.21     40.76 o 
   8  10   2       44.61       47.70     22.10 o 
   9  10   2       49.84      107.82     26.30 o 
  10  10   2      152.29      131.63     29.42 o 
  11  10   2       14.63      -15.12     28.57 o 
  12  10   2       19.53      -21.51     41.77 o 
 -12  11   2       70.39       86.64     54.92 o 
 -11  11   2       22.89       35.80     38.84 o 
 -10  11   2      110.97       41.09     39.35 o 
  -9  11   2       22.51      -14.37     27.73 o 
  -8  11   2        0.19       16.20     30.18 o 
  -7  11   2        0.07      -49.83     30.02 o 
  -6  11   2      464.51      442.36     44.52 o 
  -5  11   2       12.15       -2.80     17.42 o 
  -4  11   2     2969.01     2973.72     65.91 o 
  -3  11   2        8.92        5.51     13.25 o 
  -2  11   2      462.46      510.22     29.11 o 
  -1  11   2        1.37        3.02     11.36 o 
   0  11   2      442.70      476.21     22.28 o 
   1  11   2        3.34        6.52     11.93 o 
   2  11   2      103.47       92.89     16.37 o 
   3  11   2      127.13      137.96     18.18 o 
   4  11   2       94.97       66.13     14.05 o 
   5  11   2        0.17       -6.10     13.29 o 
   6  11   2       66.92       20.39     14.15 o 
   7  11   2        4.41        0.03     18.76 o 
   8  11   2        4.90       23.99     20.64 o 
   9  11   2       45.86       33.01     23.85 o 
  10  11   2        2.90      -27.84     21.22 o 
  11  11   2       13.73        4.14     33.68 o 
 -11  12   2       26.43       15.24     56.00 o 
 -10  12   2      182.15      167.49     49.08 o 
  -9  12   2      259.06      186.29     49.72 o 
  -8  12   2       33.61       -4.06     38.53 o 
  -7  12   2        0.26       14.88     29.95 o 
  -6  12   2        1.90       20.23     31.32 o 
  -5  12   2     1016.60      908.63     41.70 o 
  -4  12   2     1275.10     1272.31     49.10 o 
  -3  12   2     1237.63     1258.14     51.62 o 
  -2  12   2      209.27      219.83     20.85 o 
  -1  12   2        3.71        5.10     13.29 o 
   0  12   2       15.96       13.66     11.77 o 
   1  12   2       72.70       73.64     17.10 o 
   2  12   2        8.01        6.31     14.09 o 
   3  12   2      178.72      239.91     28.87 o 
   4  12   2       49.95       27.66     13.45 o 
   5  12   2      259.00      224.93     32.61 o 
   6  12   2       93.80       51.04     17.34 o 
   7  12   2      238.89      255.05     40.99 o 
   8  12   2        8.13       15.93     21.30 o 
   9  12   2      261.24      246.65     35.49 o 
  10  12   2        3.14       16.40     32.36 o 
  11  12   2      220.17      241.39     52.81 o 
 -10  13   2       23.40       65.84     42.77 o 
  -9  13   2     1013.18     1140.91    109.31 o 
  -8  13   2        7.05       17.73     30.02 o 
  -7  13   2      423.03      523.07     65.65 o 
  -6  13   2       11.82        6.09     27.56 o 
  -5  13   2      345.85      347.26     43.65 o 
  -4  13   2       37.11       46.87     18.62 o 
  -3  13   2      214.03      263.06     30.30 o 
  -2  13   2        0.56       -1.52     15.33 o 
  -1  13   2        1.18       20.44     12.77 o 
   0  13   2       18.86       15.76     13.47 o 
   1  13   2      487.22      548.17     31.83 o 
   2  13   2      195.59      165.14     36.07 o 
   3  13   2       30.66       26.94     14.34 o 
   4  13   2        9.90        5.46     13.41 o 
   5  13   2       12.38        6.67     15.45 o 
   6  13   2        5.38       -5.31     20.90 o 
   7  13   2      644.48      521.06     42.88 o 
   8  13   2      127.48      135.14     28.69 o 
   9  13   2     1022.04     1043.31     61.04 o 
  10  13   2       18.68       76.67     35.52 o 
  -9  14   2       55.63      125.08     49.03 o 
  -8  14   2        2.45       10.73     31.62 o 
  -7  14   2        7.74       45.88     38.05 o 
  -6  14   2       17.46      -31.37     32.36 o 
  -5  14   2       87.69      104.13     33.36 o 
  -4  14   2       45.97       -5.79     19.52 o 
  -3  14   2      164.03      132.52     22.99 o 
  -2  14   2      195.59      201.17     25.75 o 
  -1  14   2      543.95      565.65     30.19 o 
   0  14   2      981.24     1053.73     85.25 o 
   1  14   2       62.02       55.19     20.26 o 
   2  14   2     1706.92     1682.12     71.33 o 
   3  14   2      367.24      398.44     29.38 o 
   4  14   2       17.06       -6.69     17.51 o 
   5  14   2       41.55       62.95     33.70 o 
   6  14   2        4.33       15.08     20.38 o 
   7  14   2       20.70       -7.57     27.14 o 
   8  14   2      129.86      122.18     33.52 o 
   9  14   2       48.60       89.54     39.80 o 
  -8  15   2        4.10        2.77     34.19 o 
  -7  15   2        0.63      -19.33     28.48 o 
  -6  15   2       27.54       24.31     33.62 o 
  -5  15   2       22.54      -21.76     33.33 o 
  -4  15   2      516.84      403.11     44.63 o 
  -3  15   2       35.65       32.60     19.26 o 
  -2  15   2     1308.54     1260.81     65.56 o 
  -1  15   2        0.63      -15.15     26.36 o 
   0  15   2     1005.68      838.22     55.49 o 
   1  15   2        0.01       -8.75     22.06 o 
   2  15   2      122.01      111.95     26.73 o 
   3  15   2        0.87       31.30     17.64 o 
   4  15   2      138.74      136.29     31.60 o 
   5  15   2        0.78      -21.04     18.27 o 
   6  15   2       15.03      -26.01     20.59 o 
   7  15   2        0.15      -22.23     22.42 o 
   8  15   2        1.79       16.57     26.50 o 
  -7  16   2       32.27      107.31     45.21 o 
  -6  16   2        0.15      -17.35     34.92 o 
  -5  16   2        7.98       -9.32     32.21 o 
  -4  16   2       24.61       26.92     27.09 o 
  -3  16   2      121.19      135.52     31.41 o 
  -2  16   2       27.08        4.57     25.58 o 
  -1  16   2       32.50       11.81     26.00 o 
   0  16   2       18.36       20.75     27.48 o 
   1  16   2        6.24       22.65     25.06 o 
   2  16   2       14.51       36.96     25.81 o 
   3  16   2       48.30       42.88     34.48 o 
   4  16   2        0.01       17.76     20.27 o 
   5  16   2       12.44       10.61     21.03 o 
   6  16   2        0.05      -21.42     20.74 o 
  -4  17   2       25.37       32.45     33.86 o 
  -3  17   2      279.06      301.08     52.08 o 
  -2  17   2       50.88       33.31     29.51 o 
  -1  17   2        0.54        5.70     26.61 o 
   0  17   2       88.31      137.65     36.88 o 
   1  17   2        8.38        9.85     28.62 o 
   2  17   2        4.18       16.46     32.20 o 
   3  17   2       12.74       32.22     19.95 o 
   4  17   2        4.17       26.45     36.49 o 
 -15   1   3        9.89       30.83     62.97 o 
 -14   1   3       52.79       97.58     49.37 o 
 -13   1   3        0.27       -3.10     48.43 o 
 -12   1   3        1.00      -45.21     71.76 o 
 -11   1   3        0.64      -29.02     50.54 o 
 -10   1   3       27.07       52.33     49.13 o 
  -9   1   3      238.81      261.78     13.77 o 
  -8   1   3       59.24       39.69      9.30 o 
  -7   1   3     2415.50     2281.89     46.96 o 
  -6   1   3        0.26       -2.93      5.55 o 
  -5   1   3       29.54       24.59      7.10 o 
  -4   1   3      420.23      424.86     18.89 o 
  -3   1   3     2801.47     3229.10     52.26 o 
  -2   1   3     2991.81     3607.68     58.47 o 
  -1   1   3       23.33       47.14      7.26 o 
   0   1   3     1115.49     1365.05     22.72 o 
   1   1   3     2345.22     2210.42     34.41 o 
   2   1   3       16.61      -11.67      8.14 o 
   3   1   3     1527.31     1510.74     28.19 o 
   4   1   3     4649.90     4610.43     51.07 o 
   5   1   3       21.68       21.17      6.76 o 
   6   1   3       12.71        5.08      8.57 o 
   7   1   3      914.79      842.57     26.76 o 
   8   1   3      805.99      816.68     25.73 o 
   9   1   3       34.49       36.08     14.89 o 
  10   1   3      233.00      172.20     24.06 o 
  11   1   3     2683.44     2495.90     91.83 o 
  12   1   3      347.17      403.29     61.21 o 
  13   1   3        0.06       -6.33     42.42 o 
  14   1   3        9.10      -22.73     57.04 o 
  15   1   3       21.01       44.92     76.11 o 
 -15   2   3       35.98       53.94     47.23 o 
 -14   2   3      252.75      341.04     60.88 o 
 -13   2   3        1.30       36.05     64.93 o 
 -12   2   3      362.30      243.28     64.90 o 
 -11   2   3       10.78       27.92     45.04 o 
 -10   2   3        3.28      -13.71     18.59 o 
  -9   2   3       12.06        2.96      8.43 o 
  -8   2   3     2741.10     2830.09     46.82 o 
  -7   2   3       77.65       89.57      8.71 o 
  -6   2   3       71.99      116.60     14.08 o 
  -5   2   3       12.01       28.26     11.18 o 
  -4   2   3       20.46       21.40     10.60 o 
  -3   2   3      292.41      343.02     12.46 o 
  -2   2   3    26607.50    28319.46    336.88 o 
  -1   2   3       12.02       -2.86      7.66 o 
   0   2   3    69274.14    70734.76   1131.13 o 
   1   2   3      149.30      146.32      9.86 o 
   2   2   3       22.44       30.38      8.91 o 
   3   2   3       41.76       40.51      8.91 o 
   4   2   3     2380.55     2552.29     36.48 o 
   5   2   3      408.58      454.89     18.87 o 
   6   2   3      869.64     1162.61     24.55 o 
   7   2   3       55.56       46.93     10.81 o 
   8   2   3      438.92      443.76     26.94 o 
   9   2   3       20.46       31.28     15.98 o 
  10   2   3        1.83       21.68     15.92 o 
  11   2   3       71.87       84.52     30.47 o 
  12   2   3     1130.15     1039.32    121.29 o 
  13   2   3       17.74      -13.82     45.44 o 
  14   2   3      104.48       58.07     49.70 o 
  15   2   3        0.03       60.05     65.35 o 
 -15   3   3      175.85      139.66     86.72 o 
 -14   3   3      394.05      650.37    156.79 o 
 -13   3   3        0.03      -35.08     48.73 o 
 -12   3   3      148.84       92.86     52.58 o 
 -11   3   3        0.42       23.20     28.78 o 
 -10   3   3        3.22       30.81     19.84 o 
  -9   3   3     2817.55     2706.47     77.48 o 
  -8   3   3        1.82       -6.99      8.91 o 
  -7   3   3      738.17      818.92     20.44 o 
  -6   3   3        0.24       16.27      9.41 o 
  -5   3   3       77.47      157.23     13.18 o 
  -4   3   3      570.29      454.10     14.30 o 
  -3   3   3       39.78      111.06      9.06 o 
  -2   3   3    28426.18    29547.19    308.24 o 
  -1   3   3     3582.82     2946.41     78.21 o 
   0   3   3     2532.13     2103.53     38.29 o 
   1   3   3     5947.56     5896.45     75.35 o 
   2   3   3     8002.74     8223.91     88.90 o 
   3   3   3     1630.65     1766.03     27.15 o 
   4   3   3     1038.25      926.24     21.37 o 
   5   3   3       21.62       42.21      8.85 o 
   6   3   3     1729.53     1683.13     37.31 o 
   7   3   3      921.87      932.42     26.62 o 
   8   3   3      194.25      239.71     17.48 o 
   9   3   3       53.13       69.09     15.70 o 
  10   3   3       17.64        9.81     17.14 o 
  11   3   3      511.79      465.77     47.36 o 
  12   3   3        9.57        0.03     41.65 o 
  13   3   3      300.47      268.71     61.84 o 
  14   3   3       30.21       67.66     59.84 o 
 -15   4   3      563.05      699.82     81.82 o 
 -14   4   3       57.02       -2.46     43.61 o 
 -13   4   3      268.27      202.08     67.12 o 
 -12   4   3       17.69       92.27     48.17 o 
 -11   4   3      747.24      768.74     64.53 o 
 -10   4   3       62.61       41.73     23.80 o 
  -9   4   3      582.84      466.85     39.39 o 
  -8   4   3        1.95        8.40      9.56 o 
  -7   4   3       43.14       51.10      8.62 o 
  -6   4   3        6.71        6.19      6.55 o 
  -5   4   3      104.61      133.89     12.95 o 
  -4   4   3      102.85       77.53      8.67 o 
  -3   4   3      243.32      253.28     12.35 o 
  -2   4   3      259.38      241.73     12.00 o 
  -1   4   3     2131.24     2091.93     33.97 o 
   0   4   3       83.19      110.78     10.49 o 
   1   4   3      565.12      705.85     17.45 o 
   2   4   3      702.34      700.84     19.90 o 
   3   4   3     7777.69     7953.46     95.50 o 
   4   4   3      319.63      344.13     15.64 o 
   5   4   3        0.56        0.71      8.59 o 
   6   4   3        2.15       -8.86      8.68 o 
   7   4   3      754.16      718.78     24.33 o 
   8   4   3       69.28       55.15     13.68 o 
   9   4   3      133.51      210.52     27.65 o 
  10   4   3       45.48       69.89     24.32 o 
  11   4   3      648.11      646.17     55.18 o 
  12   4   3       29.05       46.66     44.34 o 
  13   4   3      369.70      283.44     81.26 o 
  14   4   3        2.03       11.70     51.94 o 
 -15   5   3       20.11      138.37     55.95 o 
 -14   5   3       12.60       69.38     91.74 o 
 -13   5   3       28.77       38.25     43.40 o 
 -12   5   3      110.22       75.33     38.24 o 
 -11   5   3        5.60      -18.13     27.43 o 
 -10   5   3      190.32      185.93     34.72 o 
  -9   5   3      128.03      105.58     29.10 o 
  -8   5   3     1580.83     1530.73     50.04 o 
  -7   5   3       97.35      118.14     12.50 o 
  -6   5   3       25.01       28.16     10.27 o 
  -5   5   3      337.07      377.49     16.08 o 
  -4   5   3      326.81      578.71     17.31 o 
  -3   5   3     6740.61     6529.34     81.26 o 
  -2   5   3     3304.77     2937.69     46.61 o 
  -1   5   3      672.82      634.55     15.54 o 
   0   5   3     4539.66     3919.51     47.44 o 
   1   5   3       25.50       33.03     10.88 o 
   2   5   3       19.16       34.98      8.47 o 
   3   5   3     3325.03     3397.03     48.17 o 
   4   5   3      787.50      736.10     24.57 o 
   5   5   3       54.34       41.56     11.29 o 
   6   5   3      174.86      212.37     16.43 o 
   7   5   3        9.07       15.20     11.65 o 
   8   5   3     1584.86     1534.95     42.25 o 
   9   5   3        7.47        0.08     13.26 o 
  10   5   3       79.27       90.36     21.98 o 
  11   5   3        9.31        7.49     37.57 o 
  12   5   3      223.29      340.30     62.82 o 
  13   5   3       32.87        3.66     44.81 o 
  14   5   3      126.15       76.81     66.97 o 
 -14   6   3       33.62       17.38     36.51 o 
 -13   6   3        6.12        9.18     33.10 o 
 -12   6   3       34.13       11.85     55.00 o 
 -11   6   3       17.29      -42.01     36.76 o 
 -10   6   3      120.75      163.45     31.68 o 
  -9   6   3       89.50      136.11     30.55 o 
  -8   6   3      357.97      382.89     38.17 o 
  -7   6   3        0.64        7.26      8.92 o 
  -6   6   3       98.24      118.06     17.63 o 
  -5   6   3      318.96      281.69     15.87 o 
  -4   6   3     9314.46     9911.05    112.69 o 
  -3   6   3       17.95       20.10      8.85 o 
  -2   6   3     4017.14     4063.11     54.93 o 
  -1   6   3        0.01       -0.31      6.52 o 
   0   6   3       29.83       32.58      7.83 o 
   1   6   3      215.31      268.04     12.99 o 
   2   6   3     1627.53     1833.82     30.05 o 
   3   6   3     1637.48     1913.33     29.80 o 
   4   6   3     2000.62     2049.82     39.20 o 
   5   6   3      106.46      130.49     14.36 o 
   6   6   3     1340.02     1430.26     35.66 o 
   7   6   3       42.79       57.58     13.30 o 
   8   6   3      860.27      929.08     32.77 o 
   9   6   3      118.36      136.95     30.59 o 
  10   6   3      262.66      232.82     27.23 o 
  11   6   3       65.65       23.36     31.68 o 
  12   6   3      259.24      322.58     61.88 o 
  13   6   3        9.55      -37.23     42.87 o 
  14   6   3      124.96       -1.99     53.58 o 
 -14   7   3       17.76      109.08     39.72 o 
 -13   7   3       30.98       13.82     42.34 o 
 -12   7   3        2.92        5.73     33.73 o 
 -11   7   3        1.14      -21.17     29.07 o 
 -10   7   3      248.20      272.41     37.26 o 
  -9   7   3       23.74       33.05     24.91 o 
  -8   7   3       27.84        6.92     25.27 o 
  -7   7   3      390.62      466.95     33.42 o 
  -6   7   3       61.76       80.86     18.65 o 
  -5   7   3     2664.11     2697.52     49.47 o 
  -4   7   3      347.04      405.75     18.64 o 
  -3   7   3        0.06       -2.77      8.87 o 
  -2   7   3      206.26      278.58     15.41 o 
  -1   7   3      207.20      287.87     13.14 o 
   0   7   3      426.57      380.87     15.78 o 
   1   7   3     3414.84     3360.67     46.72 o 
   2   7   3      191.41      197.30     13.60 o 
   3   7   3     2275.92     2349.36     40.76 o 
   4   7   3        0.40        1.90      8.56 o 
   5   7   3      178.34      173.98     16.77 o 
   6   7   3       20.26       17.75     12.18 o 
   7   7   3      898.81      929.24     34.77 o 
   8   7   3      161.46      152.31     19.00 o 
   9   7   3       83.60       92.22     22.40 o 
  10   7   3        5.83       24.36     19.52 o 
  11   7   3      505.58      466.80     50.91 o 
  12   7   3        4.32       18.41     32.85 o 
  13   7   3      413.31      560.58    108.06 o 
 -14   8   3        0.19       18.02     41.63 o 
 -13   8   3      234.00      379.70     64.47 o 
 -12   8   3       60.83       78.95     41.49 o 
 -11   8   3       87.28      107.69     48.25 o 
 -10   8   3        6.66      -34.81     26.37 o 
  -9   8   3       18.81       22.67     25.42 o 
  -8   8   3      104.16      119.03     48.06 o 
  -7   8   3      207.83      181.70     23.17 o 
  -6   8   3      378.23      368.92     23.68 o 
  -5   8   3     1637.04     1559.81     38.01 o 
  -4   8   3     1052.91     1106.60     36.13 o 
  -3   8   3      611.19      626.49     23.63 o 
  -2   8   3        3.94       -1.24      9.35 o 
  -1   8   3        0.44       -8.82      7.10 o 
   0   8   3      162.29      187.03     22.70 o 
   1   8   3     5528.53     5411.06     73.98 o 
   2   8   3      189.85      249.86     16.43 o 
   3   8   3      428.44      529.94     20.07 o 
   4   8   3      540.72      587.07     23.44 o 
   5   8   3     1910.68     1846.51     64.92 o 
   6   8   3        4.05       -5.84     13.81 o 
   7   8   3        4.94      -10.26     15.15 o 
   8   8   3      275.34      256.71     24.32 o 
   9   8   3      227.07      207.64     26.11 o 
  10   8   3        0.06        8.87     20.18 o 
  11   8   3      517.69      542.80     42.90 o 
  12   8   3        1.23      -21.27     29.19 o 
  13   8   3       34.45      -35.11     33.79 o 
 -13   9   3       82.89      176.87     50.39 o 
 -12   9   3       19.24       48.59     43.66 o 
 -11   9   3       57.69      146.55     55.63 o 
 -10   9   3      120.20      103.76     74.83 o 
  -9   9   3        7.02       -3.29     26.78 o 
  -8   9   3        0.66       -6.96     24.46 o 
  -7   9   3       65.92       47.78     22.34 o 
  -6   9   3     1209.03     1178.91     39.35 o 
  -5   9   3       34.79       33.84     13.97 o 
  -4   9   3       17.22       -9.58     10.42 o 
  -3   9   3        8.06        3.37     11.24 o 
  -2   9   3      333.78      297.50     20.71 o 
  -1   9   3        1.27       -5.96     10.25 o 
   0   9   3      627.11      528.47     19.53 o 
   1   9   3       16.41       17.71     10.82 o 
   2   9   3     4266.72     4344.78     66.61 o 
   3   9   3       69.67       61.44     14.79 o 
   4   9   3       20.05       14.67     11.30 o 
   5   9   3       22.15       12.52     12.47 o 
   6   9   3     2466.29     2489.18     61.56 o 
   7   9   3       24.66       18.84     15.60 o 
   8   9   3     3263.54     2896.92     94.43 o 
   9   9   3       16.17       46.12     23.03 o 
  10   9   3      146.69      123.00     28.05 o 
  11   9   3        0.96      -14.51     23.32 o 
  12   9   3       10.97       19.09     29.08 o 
  13   9   3       32.03       31.04     39.13 o 
 -13  10   3       15.15       -8.91     37.02 o 
 -12  10   3        0.11        7.95     36.00 o 
 -11  10   3       42.90       30.05     50.54 o 
 -10  10   3       71.85       55.46     44.15 o 
  -9  10   3        0.86       -0.02     40.14 o 
  -8  10   3        0.49       -6.21     24.00 o 
  -7  10   3       78.36       98.45     28.40 o 
  -6  10   3      239.90      252.55     22.68 o 
  -5  10   3     1085.15     1192.04     53.87 o 
  -4  10   3     1338.80     1355.96     42.34 o 
  -3  10   3      158.60      140.11     17.88 o 
  -2  10   3      229.60      219.48     19.51 o 
  -1  10   3        3.21        3.55      8.76 o 
   0  10   3      246.03      263.50     16.64 o 
   1  10   3      650.71      765.49     26.02 o 
   2  10   3      397.42      482.98     23.56 o 
   3  10   3      152.87      140.24     18.02 o 
   4  10   3      305.16      288.74     20.26 o 
   5  10   3      101.45       97.13     18.69 o 
   6  10   3        0.96       11.80     13.14 o 
   7  10   3      771.59      804.25     57.30 o 
   8  10   3        0.20       41.06     21.79 o 
   9  10   3       10.31      -28.02     19.81 o 
  10  10   3       51.57        8.73     22.48 o 
  11  10   3        3.60       -5.82     24.56 o 
  12  10   3       19.29       74.32     37.38 o 
 -12  11   3       14.49       20.42     58.33 o 
 -11  11   3      209.91      321.71     58.65 o 
 -10  11   3       73.74       66.79     96.50 o 
  -9  11   3       66.27       92.64     49.01 o 
  -8  11   3       12.41       20.70     30.87 o 
  -7  11   3       16.92        0.94     27.43 o 
  -6  11   3        1.34       -2.08     17.73 o 
  -5  11   3      246.64      324.43     28.24 o 
  -4  11   3        2.02        4.79     16.16 o 
  -3  11   3       20.88        7.84     14.81 o 
  -2  11   3        1.34      -12.16     11.65 o 
  -1  11   3      936.96     1032.78     29.14 o 
   0  11   3       98.40       67.84     13.16 o 
   1  11   3      832.40      929.39     29.26 o 
   2  11   3       16.75       17.01     14.67 o 
   3  11   3        7.76       11.18     17.05 o 
   4  11   3      101.45       81.20     22.23 o 
   5  11   3       10.74       -3.50     13.92 o 
   6  11   3       25.71       45.92     18.14 o 
   7  11   3      115.53      142.99     27.52 o 
   8  11   3       13.50       23.23     21.74 o 
   9  11   3       38.96       31.22     23.28 o 
  10  11   3        0.86       24.11     23.26 o 
  11  11   3       26.50       -6.40     24.50 o 
 -11  12   3       73.61       86.40     46.66 o 
 -10  12   3      249.59      444.76     64.67 o 
  -9  12   3       52.59       91.67     48.52 o 
  -8  12   3       41.31       42.88     32.89 o 
  -7  12   3       14.61       20.99     30.19 o 
  -6  12   3       59.96       83.23     34.49 o 
  -5  12   3      438.81      484.95     44.00 o 
  -4  12   3     1672.69     1697.43     56.33 o 
  -3  12   3       44.28       18.18     15.50 o 
  -2  12   3        9.12       19.24     13.91 o 
  -1  12   3       23.28       34.13     15.01 o 
   0  12   3     2228.44     2154.76     42.09 o 
   1  12   3      803.47      808.72     34.99 o 
   2  12   3       30.62       20.98     14.97 o 
   3  12   3      234.05      302.93     23.90 o 
   4  12   3       33.53       28.34     14.67 o 
   5  12   3      116.98      108.66     19.93 o 
   6  12   3       91.01      121.86     21.47 o 
   7  12   3        0.12       14.29     19.63 o 
   8  12   3       11.11       -3.63     20.60 o 
   9  12   3       38.18        6.83     22.53 o 
  10  12   3       10.66       20.64     26.09 o 
  11  12   3        3.34       44.04     36.94 o 
 -10  13   3       45.10       14.32     48.12 o 
  -9  13   3        0.88       36.39     40.81 o 
  -8  13   3      399.75      430.41     91.76 o 
  -7  13   3       12.62      -13.68     42.78 o 
  -6  13   3      512.83      591.43     63.16 o 
  -5  13   3        9.24       26.18     21.35 o 
  -4  13   3      547.30      662.91     43.00 o 
  -3  13   3      117.06       91.12     20.16 o 
  -2  13   3      176.25      190.17     23.76 o 
  -1  13   3       50.97       61.53     13.96 o 
   0  13   3       95.97      123.01     19.37 o 
   1  13   3       26.82       11.46     16.03 o 
   2  13   3      116.82       85.97     19.50 o 
   3  13   3        0.39       51.60     20.95 o 
   4  13   3        0.00       -9.94     20.64 o 
   5  13   3       39.47       27.83     18.08 o 
   6  13   3      123.16      149.03     25.10 o 
   7  13   3       19.74       18.17     21.93 o 
   8  13   3      175.63      163.46     44.75 o 
   9  13   3        9.19        1.56     23.03 o 
  10  13   3      136.40      180.10     33.94 o 
  -9  14   3      514.46      754.00     82.20 o 
  -8  14   3       36.04       11.31     42.29 o 
  -7  14   3       24.02       40.42     31.01 o 
  -6  14   3       68.82       62.34     31.69 o 
  -5  14   3       90.07      124.49     36.68 o 
  -4  14   3        3.22      -21.21     19.16 o 
  -3  14   3      220.17      215.64     25.00 o 
  -2  14   3      114.23       91.62     27.38 o 
  -1  14   3       27.51       17.84     19.83 o 
   0  14   3      132.06      124.56     28.80 o 
   1  14   3      230.12      183.70     34.66 o 
   2  14   3      336.44      373.82     37.98 o 
   3  14   3       52.21       28.53     17.14 o 
   4  14   3        6.59        7.44     19.46 o 
   5  14   3       80.28       90.74     26.52 o 
   6  14   3       69.46       77.54     27.77 o 
   7  14   3      222.54      164.87     30.74 o 
   8  14   3      107.56       92.94     31.01 o 
   9  14   3      761.70      960.31     63.51 o 
  -8  15   3       37.41       50.86     44.50 o 
  -7  15   3      133.63       52.27     35.54 o 
  -6  15   3        0.41      -23.75     29.25 o 
  -5  15   3      134.95      160.96     60.38 o 
  -4  15   3       20.16       24.39     19.83 o 
  -3  15   3       86.96       40.08     20.24 o 
  -2  15   3       80.09       88.75     25.20 o 
  -1  15   3      600.97      472.70     54.98 o 
   0  15   3      552.53      562.11     48.52 o 
   1  15   3      305.66      317.45     39.43 o 
   2  15   3        9.96       -7.80     22.81 o 
   3  15   3      830.97      833.33     46.52 o 
   4  15   3       71.70      113.31     26.58 o 
   5  15   3       60.76       45.64     23.67 o 
   6  15   3       64.06       35.00     24.25 o 
   7  15   3       34.70       29.76     26.44 o 
  -6  16   3       16.47       44.00     36.91 o 
  -5  16   3       34.81       38.24     29.13 o 
  -4  16   3       95.08       83.52     31.13 o 
  -3  16   3      182.44      219.29     43.64 o 
  -2  16   3        9.31        4.53     30.25 o 
  -1  16   3       15.71       10.68     24.69 o 
   0  16   3      519.80      530.35     49.78 o 
   1  16   3       95.59      100.69     29.07 o 
   2  16   3      323.31      322.84     41.02 o 
   3  16   3        1.10      -17.19     19.60 o 
   4  16   3       17.09        8.72     22.00 o 
   5  16   3       57.97       13.98     24.25 o 
   6  16   3        0.29       -9.48     21.45 o 
  -4  17   3       65.39       77.37     40.18 o 
  -3  17   3      108.03      158.65     35.77 o 
  -2  17   3       53.78       72.83     28.80 o 
  -1  17   3        9.35       39.28     27.71 o 
   0  17   3      678.21      668.82     89.42 o 
   1  17   3        1.58       -4.04     25.85 o 
   2  17   3       27.43       15.60     32.32 o 
   3  17   3        3.75        9.75     21.66 o 
   4  17   3      157.45      129.39     27.43 o 
 -15   0   4        3.90      -71.98     76.78 o 
 -14   0   4      520.46      527.42    129.42 o 
 -13   0   4        0.00       49.79     76.33 o 
 -12   0   4      227.00      367.86     97.78 o 
 -11   0   4        1.15      -54.14     45.29 o 
 -10   0   4      229.16      149.81     79.63 o 
  -9   0   4        0.35       -2.70     10.94 o 
  -8   0   4      559.16      604.90     46.88 o 
  -7   0   4        4.16       27.91     10.76 o 
  -6   0   4        9.76       10.49      9.57 o 
  -5   0   4        1.51       -7.38      7.64 o 
  -4   0   4    19911.73    19036.10    245.78 o 
  -3   0   4      248.41      137.89     11.43 o 
  -2   0   4    84136.71    90079.63   1611.28 o 
  -1   0   4       11.95        6.98     17.62 o 
   0   0   4    24400.43    24103.85    527.77 o 
   1   0   4       49.46       44.72     13.66 o 
   2   0   4     4162.72     3490.45     64.01 o 
   3   0   4        2.86       15.93     14.02 o 
   4   0   4    10420.91    10541.78    164.21 o 
   5   0   4        5.56       -3.82     11.79 o 
   6   0   4     1148.88     1239.75     34.22 o 
   7   0   4      163.63      172.56     17.08 o 
   8   0   4      189.79      217.62     19.49 o 
   9   0   4      156.69      134.19     29.57 o 
  10   0   4      452.14      336.74     42.93 o 
  11   0   4      300.73      388.06     70.04 o 
  12   0   4        5.89       31.63     51.95 o 
  13   0   4       12.39        4.80     79.78 o 
  14   0   4        0.17      -12.00     73.03 o 
 -15   1   4       45.46       67.25     62.14 o 
 -14   1   4       40.50        7.65     52.16 o 
 -13   1   4       68.44       37.06     70.93 o 
 -12   1   4      242.60      192.42     63.73 o 
 -11   1   4      268.68      281.77     60.75 o 
 -10   1   4       88.56      102.92     48.82 o 
  -9   1   4     1071.64     1157.55     40.16 o 
  -8   1   4      129.77      144.03     17.23 o 
  -7   1   4     2444.82     2328.52     39.89 o 
  -6   1   4      131.01      169.76     15.91 o 
  -5   1   4        1.58        7.11      8.87 o 
  -4   1   4     2124.09     2046.30     33.97 o 
  -3   1   4     2592.87     2646.86     37.43 o 
  -2   1   4     7102.04     7827.43     99.53 o 
  -1   1   4      457.55      533.50     17.42 o 
   0   1   4     2708.44     2681.50     40.28 o 
   1   1   4      246.99      164.66     11.12 o 
   2   1   4      299.36      298.93     13.75 o 
   3   1   4     2232.37     2053.90     32.71 o 
   4   1   4     1051.26     1066.58     24.47 o 
   5   1   4      412.65      421.81     19.78 o 
   6   1   4     2177.07     2280.18     33.99 o 
   7   1   4      660.06      622.34     21.30 o 
   8   1   4      370.86      419.79     20.50 o 
   9   1   4     1667.59     1704.95     67.14 o 
  10   1   4       18.81       39.48     17.83 o 
  11   1   4     3154.61     3231.76     96.86 o 
  12   1   4      748.87      753.61     75.19 o 
  13   1   4       19.18      -41.61     40.66 o 
  14   1   4      155.79      113.89     72.04 o 
 -15   2   4        0.24       19.86     44.59 o 
 -14   2   4       60.26        9.19     55.69 o 
 -13   2   4      168.07      262.73     65.80 o 
 -12   2   4        2.85       16.89     48.61 o 
 -11   2   4      167.24      247.51    157.09 o 
 -10   2   4        9.39        2.24     25.49 o 
  -9   2   4     5387.28     5253.69    125.19 o 
  -8   2   4       27.83       25.75     16.43 o 
  -7   2   4     1277.89     1224.17     39.33 o 
  -6   2   4       25.10       30.80     11.15 o 
  -5   2   4     1155.77      845.43     26.22 o 
  -4   2   4       78.89       95.47     11.91 o 
  -3   2   4    15497.80    14650.84    180.02 o 
  -2   2   4      798.86      686.88     17.87 o 
  -1   2   4     8037.27     7327.96    112.41 o 
   0   2   4      166.16      207.46     16.45 o 
   1   2   4     7324.03     6958.72     80.67 o 
   2   2   4        3.97       -4.44      7.43 o 
   3   2   4       62.45       40.36      8.74 o 
   4   2   4      152.39      151.44     11.51 o 
   5   2   4       48.26       34.93      8.61 o 
   6   2   4        9.07       19.96      9.34 o 
   7   2   4      794.41      842.28     31.52 o 
   8   2   4        4.49       -9.20     11.50 o 
   9   2   4     1531.10     1374.08     40.18 o 
  10   2   4       13.47       16.69     24.92 o 
  11   2   4     1479.65     1375.79     69.41 o 
  12   2   4        0.42      106.11     60.57 o 
  13   2   4       77.24       57.82     49.61 o 
  14   2   4       33.31       38.82     50.34 o 
 -15   3   4      198.05      241.27     60.48 o 
 -14   3   4      248.86      342.80     78.21 o 
 -13   3   4       55.83       80.15     58.63 o 
 -12   3   4      145.40      188.08     61.70 o 
 -11   3   4      180.82      187.11     41.50 o 
 -10   3   4      533.33      489.18     39.24 o 
  -9   3   4      654.99      697.14     39.23 o 
  -8   3   4      117.65      100.47     18.75 o 
  -7   3   4        5.39       -0.12     13.03 o 
  -6   3   4     1919.56     2126.19     47.29 o 
  -5   3   4     1427.21     1412.42     35.70 o 
  -4   3   4     6713.14     6821.57     85.45 o 
  -3   3   4       12.38       26.99      6.54 o 
  -2   3   4     5499.97     5013.47     83.82 o 
  -1   3   4     5427.32     5496.41    105.97 o 
   0   3   4     3411.30     3418.73     52.41 o 
   1   3   4     3224.78     3123.27     46.83 o 
   2   3   4     3682.40     3514.11     43.83 o 
   3   3   4      712.35      682.60     19.07 o 
   4   3   4     3979.30     3804.25     48.40 o 
   5   3   4        0.91      -12.63      7.63 o 
   6   3   4     1749.73     1666.50     30.80 o 
   7   3   4       98.07      122.53     14.36 o 
   8   3   4       49.59       58.69     18.98 o 
   9   3   4        4.21        1.92     16.16 o 
  10   3   4      452.86      471.44     41.09 o 
  11   3   4      272.76      379.20     57.43 o 
  12   3   4        8.67      -10.63     41.87 o 
  13   3   4       27.06       -5.58     60.75 o 
  14   3   4       37.43       22.78     56.88 o 
 -15   4   4        2.42       65.74     49.91 o 
 -14   4   4      318.05      459.62     87.58 o 
 -13   4   4       89.17        7.88     54.86 o 
 -12   4   4       13.10        9.86     40.68 o 
 -11   4   4       44.42       91.08     53.86 o 
 -10   4   4       21.50       -1.20     25.95 o 
  -9   4   4       34.55       35.01     22.87 o 
  -8   4   4      169.38      228.79     24.61 o 
  -7   4   4       30.14       25.49     15.05 o 
  -6   4   4       46.03       31.08     12.73 o 
  -5   4   4        7.45       -1.23      6.02 o 
  -4   4   4     9989.81    10505.46    127.90 o 
  -3   4   4        2.00       19.19      8.62 o 
  -2   4   4    13932.08    14089.56    164.96 o 
  -1   4   4      338.73      276.63     21.25 o 
   0   4   4      650.93      603.50     19.37 o 
   1   4   4       85.84       94.72     10.31 o 
   2   4   4      101.11      126.08     13.46 o 
   3   4   4      389.09      446.84     26.15 o 
   4   4   4     3110.10     3328.06     46.78 o 
   5   4   4        4.34       -2.20      9.05 o 
   6   4   4     3754.71     4234.52     70.02 o 
   7   4   4        0.79       -5.22     10.77 o 
   8   4   4      624.42      580.92     26.17 o 
   9   4   4        1.20       10.66     13.20 o 
  10   4   4      568.72      608.90     38.65 o 
  11   4   4      143.43      213.63     35.18 o 
  12   4   4      179.45      131.58     51.96 o 
  13   4   4       17.53       30.14     47.85 o 
  14   4   4       59.20       46.17     51.35 o 
 -15   5   4      201.50      197.46     60.23 o 
 -14   5   4        3.22       39.01     54.93 o 
 -13   5   4       75.60      -15.47     32.37 o 
 -12   5   4       38.33       41.91     33.79 o 
 -11   5   4      677.80      723.48     64.66 o 
 -10   5   4      274.00      300.56     44.65 o 
  -9   5   4      301.52      358.66     37.71 o 
  -8   5   4      174.03      205.20     29.98 o 
  -7   5   4     1268.27     1227.99     30.58 o 
  -6   5   4      211.73      192.11     12.12 o 
  -5   5   4        2.37       10.57      8.29 o 
  -4   5   4      130.38      180.92     12.93 o 
  -3   5   4     3232.93     3475.88     53.57 o 
  -2   5   4        0.06        1.69      8.26 o 
  -1   5   4      955.91      969.07     20.68 o 
   0   5   4      238.75      250.58     13.51 o 
   1   5   4       26.28       24.40     10.28 o 
   2   5   4      319.15      369.38     16.49 o 
   3   5   4     9541.31     9744.01    110.47 o 
   4   5   4       60.80       69.27     10.79 o 
   5   5   4       19.30        9.36     10.09 o 
   6   5   4       24.69       24.64     11.23 o 
   7   5   4     1390.15     1365.30     36.01 o 
   8   5   4      366.90      420.49     26.75 o 
   9   5   4       37.63       32.39     14.87 o 
  10   5   4       57.89       29.33     22.57 o 
  11   5   4        3.70       -0.54     26.14 o 
  12   5   4       91.64      112.76     52.17 o 
  13   5   4        0.46        7.81     47.34 o 
  14   5   4       26.53      -31.33     48.05 o 
 -14   6   4       85.90       72.60     41.98 o 
 -13   6   4        8.18       -6.48     31.36 o 
 -12   6   4        9.17      -34.85     48.45 o 
 -11   6   4        1.06      -11.48     30.24 o 
 -10   6   4       22.45       -7.41     21.86 o 
  -9   6   4      213.30      209.72     33.91 o 
  -8   6   4        0.53      -20.96     28.42 o 
  -7   6   4      570.55      580.68     23.95 o 
  -6   6   4       23.59        3.35     10.81 o 
  -5   6   4      118.71      108.08     13.62 o 
  -4   6   4     2320.58     2367.29     41.30 o 
  -3   6   4      483.79      708.89     20.29 o 
  -2   6   4      396.48      457.06     16.72 o 
  -1   6   4        0.28        9.88      6.85 o 
   0   6   4      199.49      219.09     11.71 o 
   1   6   4     2346.54     2589.87     37.80 o 
   2   6   4       12.55       16.72      9.69 o 
   3   6   4     1308.33     1581.85     31.47 o 
   4   6   4     1382.68     1441.37     32.91 o 
   5   6   4        1.32        2.02     10.55 o 
   6   6   4      186.22      148.61     16.92 o 
   7   6   4       58.83       51.05     14.74 o 
   8   6   4      114.00       80.77     17.41 o 
   9   6   4      648.72      713.25     41.59 o 
  10   6   4        2.07        8.17     20.13 o 
  11   6   4       26.56       33.17     23.60 o 
  12   6   4        0.13      -21.55     53.17 o 
  13   6   4       45.32       35.51     48.84 o 
  14   6   4       14.88       32.79     60.75 o 
 -14   7   4      223.32      262.37     57.68 o 
 -13   7   4        2.41        4.62     37.12 o 
 -12   7   4        1.69      -24.57     34.71 o 
 -11   7   4       14.17      -27.63     30.41 o 
 -10   7   4     1412.92     1501.76     68.97 o 
  -9   7   4      261.99      135.37     31.43 o 
  -8   7   4      121.25      126.54     29.68 o 
  -7   7   4       62.25       73.87     30.54 o 
  -6   7   4     1158.44     1078.32     35.15 o 
  -5   7   4        7.89       16.92     11.03 o 
  -4   7   4      913.97      920.50     28.16 o 
  -3   7   4      189.07      186.33     14.29 o 
  -2   7   4     2245.78     2408.81     42.12 o 
  -1   7   4      113.60       95.80      9.93 o 
   0   7   4     2761.42     2882.51     41.55 o 
   1   7   4       62.49       82.10     10.24 o 
   2   7   4       56.70       63.94     11.27 o 
   3   7   4        1.56       10.76      9.11 o 
   4   7   4       43.81       40.15     13.27 o 
   5   7   4      615.23      598.83     31.06 o 
   6   7   4      522.62      603.50     38.06 o 
   7   7   4       43.83       50.77     19.06 o 
   8   7   4      108.10      151.06     20.60 o 
   9   7   4      213.27      173.11     32.15 o 
  10   7   4      154.57       78.16     29.08 o 
  11   7   4       77.25       82.19     27.51 o 
  12   7   4       14.00       63.53     39.62 o 
  13   7   4        0.33       16.53     50.00 o 
 -14   8   4       86.77       67.32     52.28 o 
 -13   8   4        0.17       61.62     49.10 o 
 -12   8   4      111.57      110.93     49.71 o 
 -11   8   4       33.51        6.66     36.21 o 
 -10   8   4      519.48      404.31     45.23 o 
  -9   8   4       15.94       15.80     24.43 o 
  -8   8   4       33.59       57.06     27.20 o 
  -7   8   4        8.44       32.83     27.04 o 
  -6   8   4     1791.00     1593.11     45.11 o 
  -5   8   4     1553.80     1656.29     46.90 o 
  -4   8   4       79.04       58.03     12.77 o 
  -3   8   4       85.57       53.33     15.30 o 
  -2   8   4       73.78       84.67     11.42 o 
  -1   8   4      237.70      314.53     15.19 o 
   0   8   4       57.37       77.22     11.30 o 
   1   8   4     3229.48     3322.56     55.70 o 
   2   8   4        6.67        0.09      9.55 o 
   3   8   4       28.59       10.03     10.95 o 
   4   8   4      224.42      192.53     18.69 o 
   5   8   4        4.76        0.75     12.17 o 
   6   8   4       28.03       19.84     16.83 o 
   7   8   4       62.19       41.77     15.11 o 
   8   8   4      207.72      216.12     28.71 o 
   9   8   4       52.63       41.98     23.59 o 
  10   8   4      424.20      411.09     38.30 o 
  11   8   4      111.12      137.83     34.85 o 
  12   8   4      143.46      124.31     39.43 o 
  13   8   4       12.64       -3.69     53.92 o 
 -13   9   4       99.55      126.92     92.23 o 
 -12   9   4       68.26       71.25     45.30 o 
 -11   9   4      875.41     1028.38    112.77 o 
 -10   9   4       11.08       11.72     34.93 o 
  -9   9   4       25.44      -31.98     37.37 o 
  -8   9   4       81.01       60.92     38.64 o 
  -7   9   4     5561.52     5719.44    163.57 o 
  -6   9   4       28.18        4.64     17.01 o 
  -5   9   4      593.75      557.84     28.56 o 
  -4   9   4       14.05       34.03     13.74 o 
  -3   9   4      298.90      314.89     20.19 o 
  -2   9   4       46.55       61.62     14.28 o 
  -1   9   4     2226.34     2311.94     41.55 o 
   0   9   4        0.26       -9.76     13.70 o 
   1   9   4       64.80       68.67     12.79 o 
   2   9   4       47.22       56.02     13.06 o 
   3   9   4        8.53      -18.23     11.43 o 
   4   9   4      157.55      160.94     18.48 o 
   5   9   4      479.34      493.38     30.05 o 
   6   9   4      150.00      141.89     21.78 o 
   7   9   4      244.61      227.85     23.29 o 
   8   9   4        4.85       12.45     20.65 o 
   9   9   4     1409.97     1251.84     54.66 o 
  10   9   4        0.02       15.27     22.87 o 
  11   9   4      403.47      478.39     42.81 o 
  12   9   4        3.69       18.11     27.94 o 
 -13  10   4      193.79      291.85     60.20 o 
 -12  10   4      200.05      100.48     53.82 o 
 -11  10   4      644.63      587.14     87.42 o 
 -10  10   4       54.32      110.97     52.03 o 
  -9  10   4        9.38       -2.11     68.38 o 
  -8  10   4        5.20      -13.53     30.26 o 
  -7  10   4        1.46       19.67     31.63 o 
  -6  10   4      219.57      300.98     38.08 o 
  -5  10   4     1471.81     1490.80     56.08 o 
  -4  10   4     1206.02     1183.15     46.16 o 
  -3  10   4       72.27       86.52     24.89 o 
  -2  10   4       50.01       41.37     15.23 o 
  -1  10   4      415.74      443.83     18.34 o 
   0  10   4      296.73      312.61     19.66 o 
   1  10   4      958.48      994.80     31.94 o 
   2  10   4       26.03        4.00     12.38 o 
   3  10   4        3.49        6.47     16.05 o 
   4  10   4      227.49      191.53     20.55 o 
   5  10   4       55.94       40.83     16.18 o 
   6  10   4        0.17       -8.72     15.11 o 
   7  10   4     1203.46     1321.70     58.37 o 
   8  10   4      158.84      131.70     26.93 o 
   9  10   4        0.09       11.82     21.55 o 
  10  10   4        3.17       13.96     23.70 o 
  11  10   4        6.18       18.23     25.27 o 
  12  10   4        7.68      -20.56     28.72 o 
 -12  11   4       25.32       59.30     43.00 o 
 -11  11   4       33.03        9.10     68.83 o 
 -10  11   4      205.44      124.13     67.78 o 
  -9  11   4       43.13       72.83     99.73 o 
  -8  11   4       51.49      -46.93     34.58 o 
  -7  11   4        4.21        3.15     39.51 o 
  -6  11   4       81.00       56.59     28.09 o 
  -5  11   4        0.02       -6.90     15.61 o 
  -4  11   4     3963.14     3789.31     83.84 o 
  -3  11   4      204.44      195.37     35.08 o 
  -2  11   4     1332.40     1256.57     39.54 o 
  -1  11   4       68.44       65.93     12.77 o 
   0  11   4      222.93      209.93     17.80 o 
   1  11   4        0.95       -0.11     11.95 o 
   2  11   4       35.21       11.61     15.09 o 
   3  11   4        1.26        0.48     13.71 o 
   4  11   4       82.57       69.61     20.28 o 
   5  11   4       12.09       41.95     17.69 o 
   6  11   4      816.14      729.07     36.70 o 
   7  11   4        7.38       33.41     19.53 o 
   8  11   4      136.39      157.22     28.07 o 
   9  11   4        0.41        7.78     22.68 o 
  10  11   4       72.14       56.46     27.73 o 
  11  11   4        7.80      -11.71     24.82 o 
 -11  12   4      243.56      299.65     61.33 o 
 -10  12   4       76.70      139.04     57.15 o 
  -9  12   4       27.36      103.56     50.76 o 
  -8  12   4       32.87        5.99     40.15 o 
  -7  12   4      171.88      133.55    117.05 o 
  -6  12   4       30.64      108.63     35.79 o 
  -5  12   4      446.11      432.35     41.48 o 
  -4  12   4      315.78      320.15     32.39 o 
  -3  12   4      778.69      772.32     39.74 o 
  -2  12   4        9.66        3.37     12.84 o 
  -1  12   4       53.37       61.95     13.20 o 
   0  12   4     1844.71     1894.33     43.43 o 
   1  12   4        7.65      -25.13     13.67 o 
   2  12   4       54.13       50.36     15.60 o 
   3  12   4        0.32        1.19     15.86 o 
   4  12   4       27.45       30.15     16.98 o 
   5  12   4       77.17       68.39     34.00 o 
   6  12   4        1.91      -10.38     17.58 o 
   7  12   4       86.99      143.53     26.03 o 
   8  12   4       17.66       21.04     20.10 o 
   9  12   4        0.32        5.55     23.60 o 
  10  12   4        3.20      -10.51     25.48 o 
 -10  13   4       45.99       64.29     45.33 o 
  -9  13   4      167.64      110.01     55.35 o 
  -8  13   4        2.68      -67.99     34.00 o 
  -7  13   4      177.79      136.91     54.74 o 
  -6  13   4        2.28      -33.64     30.26 o 
  -5  13   4        0.32      -19.45     24.12 o 
  -4  13   4       10.34       25.75     18.69 o 
  -3  13   4        0.03       28.72     16.76 o 
  -2  13   4        6.81       32.23     17.06 o 
  -1  13   4      214.10      169.53     19.27 o 
   0  13   4      158.84      144.93     23.11 o 
   1  13   4     1876.05     1857.66     82.38 o 
   2  13   4       90.73       84.85     22.09 o 
   3  13   4        8.61       17.49     17.80 o 
   4  13   4       32.65       12.43     16.90 o 
   5  13   4        0.74       29.18     18.84 o 
   6  13   4       81.32       60.41     24.74 o 
   7  13   4        0.87       -4.23     22.64 o 
   8  13   4        0.37       17.92     22.76 o 
   9  13   4     1323.64     1234.84     63.18 o 
  10  13   4        3.29       -5.22     25.92 o 
  -9  14   4       80.27      166.27     52.11 o 
  -8  14   4        1.74       55.99     41.90 o 
  -7  14   4       17.81       15.46     45.07 o 
  -6  14   4        0.52      -10.18     30.56 o 
  -5  14   4      124.26      112.41     40.27 o 
  -4  14   4       27.68       67.22     23.92 o 
  -3  14   4        9.23       11.66     17.11 o 
  -2  14   4        8.20       28.70     21.17 o 
  -1  14   4       71.01       99.97     18.33 o 
   0  14   4      328.23      274.61     32.25 o 
   1  14   4      101.89      114.66     26.13 o 
   2  14   4       29.96       64.22     23.90 o 
   3  14   4      290.26      339.44     27.99 o 
   4  14   4       15.30       30.65     22.19 o 
   5  14   4       64.83       73.00     24.01 o 
   6  14   4      235.99      208.14     33.41 o 
   7  14   4       17.41       29.72     24.10 o 
   8  14   4        8.18       -1.31     26.11 o 
  -8  15   4       22.25       50.18     40.51 o 
  -7  15   4       80.56       64.54     42.44 o 
  -6  15   4      295.76      323.95     56.00 o 
  -5  15   4       26.00       47.99     32.56 o 
  -4  15   4        3.30        7.70     18.13 o 
  -3  15   4        0.09       14.04     18.57 o 
  -2  15   4      506.83      491.70     41.50 o 
  -1  15   4       28.81        8.19     21.38 o 
   0  15   4      520.31      550.67     53.45 o 
   1  15   4       68.53       60.29     24.46 o 
   2  15   4      345.57      306.25     41.26 o 
   3  15   4       80.51      139.11     26.98 o 
   4  15   4       16.58       12.30     22.09 o 
   5  15   4        0.07       33.87     23.89 o 
   6  15   4       11.60      -19.88     21.97 o 
   7  15   4        0.35        1.11     24.36 o 
  -6  16   4        9.33       21.62     44.00 o 
  -5  16   4        3.00       31.70     33.99 o 
  -4  16   4      230.77      256.17     36.57 o 
  -3  16   4      127.74      130.79     28.55 o 
  -2  16   4        0.41        8.56     24.18 o 
  -1  16   4      134.41       93.51     30.08 o 
   0  16   4       15.92       -1.14     24.24 o 
   1  16   4        0.01       19.04     24.69 o 
   2  16   4       78.53       84.73     32.85 o 
   3  16   4       24.95       30.72     22.74 o 
   4  16   4       57.96       34.85     46.50 o 
   5  16   4        5.23       60.64     26.29 o 
   6  16   4        2.78       -0.20     23.79 o 
  -4  17   4        3.22       70.63     69.58 o 
  -3  17   4        6.48      -15.81     25.76 o 
  -2  17   4      279.49      227.77     39.24 o 
  -1  17   4      110.71       63.68     29.82 o 
   0  17   4      516.76      567.14     54.03 o 
   1  17   4      208.50      174.24     43.58 o 
   2  17   4       48.77       19.86     32.51 o 
   3  17   4        4.71       60.14     36.09 o 
 -15   1   5       39.78      104.74     96.05 o 
 -14   1   5       38.30       48.27     99.73 o 
 -13   1   5      212.83      181.80     61.71 o 
 -12   1   5      278.55      527.11     78.12 o 
 -11   1   5       87.24       26.99     41.03 o 
 -10   1   5      468.25      354.54    130.09 o 
  -9   1   5      958.19      903.24     34.67 o 
  -8   1   5       55.83       25.48     13.87 o 
  -7   1   5      842.65      933.31     31.41 o 
  -6   1   5      396.62      506.92     19.96 o 
  -5   1   5       34.34       34.02      8.22 o 
  -4   1   5     1307.31     1182.08     23.22 o 
  -3   1   5        8.44       26.23      7.28 o 
  -2   1   5    15924.96    16668.41    204.11 o 
  -1   1   5     1553.37     1841.51     37.75 o 
   0   1   5     2085.42     1748.54     30.28 o 
   1   1   5     1060.13      921.35     36.24 o 
   2   1   5     2746.93     2568.73     37.95 o 
   3   1   5       67.31       38.34      9.63 o 
   4   1   5       48.77       81.87     11.00 o 
   5   1   5     1662.21     1589.27     32.68 o 
   6   1   5     1199.70     1164.72     23.93 o 
   7   1   5       17.08       28.53     12.06 o 
   8   1   5       67.44      121.65     26.54 o 
   9   1   5     1899.27     1924.23     50.81 o 
  10   1   5      120.27      119.28     22.75 o 
  11   1   5     2051.66     2089.14     67.65 o 
  12   1   5       61.93      134.26     51.90 o 
  13   1   5        1.60      -76.53     38.26 o 
  14   1   5      113.61       23.32     58.35 o 
 -15   2   5        8.86       -6.17     54.87 o 
 -14   2   5        0.39       19.49     52.79 o 
 -13   2   5        4.02       -3.14     51.25 o 
 -12   2   5      529.07      607.50    163.31 o 
 -11   2   5        2.03        8.90     42.66 o 
 -10   2   5     3219.97     3236.27    111.73 o 
  -9   2   5       12.42       -2.15     19.94 o 
  -8   2   5     1165.66     1141.83     39.21 o 
  -7   2   5        1.63       -7.93      9.82 o 
  -6   2   5      402.30      399.32     20.50 o 
  -5   2   5       19.51        8.77      8.59 o 
  -4   2   5     2392.27     2619.04     50.65 o 
  -3   2   5      360.03      411.75     14.67 o 
  -2   2   5    16977.58    16209.93    174.38 o 
  -1   2   5       23.14       20.44      9.01 o 
   0   2   5    17175.86    17067.77    172.68 o 
   1   2   5      203.50      180.91     12.40 o 
   2   2   5     3781.87     3680.25     50.83 o 
   3   2   5       44.79       45.28      8.84 o 
   4   2   5     2195.36     2181.08     39.50 o 
   5   2   5      208.43      240.01     15.56 o 
   6   2   5      119.05       98.00     14.21 o 
   7   2   5       31.73       22.39     11.15 o 
   8   2   5      301.37      412.84     27.92 o 
   9   2   5      321.31      365.27     28.27 o 
  10   2   5      137.53      193.10     24.71 o 
  11   2   5       46.14       53.37     25.70 o 
  12   2   5        0.48       28.41     42.99 o 
  13   2   5       13.65        8.57     47.10 o 
  14   2   5        0.52      -21.92     65.54 o 
 -15   3   5      409.58      470.18     90.39 o 
 -14   3   5       10.08      -21.08     60.74 o 
 -13   3   5      108.02       34.42     52.88 o 
 -12   3   5        2.90        5.84     28.80 o 
 -11   3   5      725.89      607.83     57.24 o 
 -10   3   5       41.13       79.79     59.59 o 
  -9   3   5      146.20      175.46     22.23 o 
  -8   3   5      115.70       79.93     26.47 o 
  -7   3   5       87.54      130.67     16.74 o 
  -6   3   5     1104.52     1132.25     45.89 o 
  -5   3   5     3747.40     3648.16     60.32 o 
  -4   3   5      953.56      904.12     19.51 o 
  -3   3   5    10205.41    11108.03    124.85 o 
  -2   3   5     1592.76     1597.43     29.82 o 
  -1   3   5     6198.15     6424.42    110.80 o 
   0   3   5      371.33      436.63     14.74 o 
   1   3   5     4374.10     4029.85     56.56 o 
   2   3   5       10.75        6.26      7.95 o 
   3   3   5        1.16       10.65      7.95 o 
   4   3   5     3258.64     3621.14     50.24 o 
   5   3   5      142.39      133.00     14.40 o 
   6   3   5      238.44      213.29     14.90 o 
   7   3   5       50.23       56.17     16.01 o 
   8   3   5      114.19      118.30     17.49 o 
   9   3   5      871.95      863.25     36.59 o 
  10   3   5      110.08       81.34     22.79 o 
  11   3   5        0.17      -40.89     31.41 o 
  12   3   5       29.21      -32.29     41.58 o 
  13   3   5       11.07       46.63     50.31 o 
  14   3   5        3.41       14.60     53.07 o 
 -15   4   5       11.82      -32.97     62.31 o 
 -14   4   5        4.00      -20.02     49.84 o 
 -13   4   5       74.00       68.58     35.96 o 
 -12   4   5        6.59      -22.52     30.29 o 
 -11   4   5     1504.91     1496.81    147.57 o 
 -10   4   5       11.14       16.08     26.81 o 
  -9   4   5       35.81       66.23     20.12 o 
  -8   4   5       85.04       70.42     18.34 o 
  -7   4   5     2084.01     2238.85     85.60 o 
  -6   4   5       52.06       76.04     14.46 o 
  -5   4   5     1345.49     1390.81     26.74 o 
  -4   4   5     2440.83     2631.67     38.28 o 
  -3   4   5      977.57      893.23     19.47 o 
  -2   4   5      462.79      491.88     19.31 o 
  -1   4   5        8.21       47.62     15.72 o 
   0   4   5      114.66      112.65     11.12 o 
   1   4   5      519.44      596.68     21.36 o 
   2   4   5      138.73      151.71     15.08 o 
   3   4   5      746.36      804.36     21.87 o 
   4   4   5        1.52        6.55      8.90 o 
   5   4   5      195.84      224.00     14.43 o 
   6   4   5      172.49      152.74     15.49 o 
   7   4   5     1043.09      981.65     37.98 o 
   8   4   5        4.35        2.22     13.51 o 
   9   4   5      315.02      282.23     25.84 o 
  10   4   5        0.57       27.57     19.75 o 
  11   4   5     1249.85     1292.37     64.52 o 
  12   4   5        5.73      -23.02     34.64 o 
  13   4   5       59.41       89.71     73.55 o 
  14   4   5       42.84       34.80     53.36 o 
 -15   5   5        1.76      -49.49     53.84 o 
 -14   5   5       22.58       -0.32     54.79 o 
 -13   5   5       12.87       29.97     34.49 o 
 -12   5   5       89.50      106.30     48.86 o 
 -11   5   5      160.85      145.01     48.39 o 
 -10   5   5     1317.23     1438.31     80.07 o 
  -9   5   5        0.71       24.78     22.67 o 
  -8   5   5     1364.04     1252.86     60.43 o 
  -7   5   5      822.01      743.05     31.02 o 
  -6   5   5      779.71      658.47     21.78 o 
  -5   5   5        3.79        1.19      7.02 o 
  -4   5   5     2255.91     2457.68     39.77 o 
  -3   5   5      345.99      317.50     13.82 o 
  -2   5   5       34.33       56.97      9.73 o 
  -1   5   5      169.58      157.59     11.21 o 
   0   5   5        9.16        8.26      7.24 o 
   1   5   5       15.00        8.59      7.95 o 
   2   5   5      359.06      333.66     16.79 o 
   3   5   5       15.95       -1.71      8.60 o 
   4   5   5        1.96        2.36      7.13 o 
   5   5   5        1.38       31.99     10.85 o 
   6   5   5       15.42       -9.15     10.39 o 
   7   5   5      320.28      305.79     27.73 o 
   8   5   5       42.84      -18.76     19.97 o 
   9   5   5       80.76       56.76     16.70 o 
  10   5   5      167.89      239.14     30.16 o 
  11   5   5       33.90       56.97     30.05 o 
  12   5   5      167.24      137.01     41.50 o 
  13   5   5        0.20       10.77     50.17 o 
  14   5   5        3.94      -42.17     51.70 o 
 -14   6   5        1.97       11.67     36.13 o 
 -13   6   5        0.00        2.59     34.34 o 
 -12   6   5        0.97       34.03     32.10 o 
 -11   6   5        1.81       10.24     29.48 o 
 -10   6   5       35.46       93.53     28.02 o 
  -9   6   5      106.38      170.95     31.35 o 
  -8   6   5       24.97       12.00     29.94 o 
  -7   6   5      429.97      432.19     19.78 o 
  -6   6   5       13.39       25.33      9.73 o 
  -5   6   5       66.64       95.05     12.81 o 
  -4   6   5     7218.35     7149.40     90.83 o 
  -3   6   5       61.22       77.64     11.62 o 
  -2   6   5      655.08      907.50     26.42 o 
  -1   6   5      130.04      181.25     13.49 o 
   0   6   5     1004.35     1088.76     23.35 o 
   1   6   5      675.26      683.08     19.75 o 
   2   6   5      276.76      337.33     20.29 o 
   3   6   5      620.11      669.62     23.31 o 
   4   6   5     1475.21     1500.12     34.63 o 
   5   6   5       55.93       62.65     13.45 o 
   6   6   5     1383.04     1261.96     39.37 o 
   7   6   5       94.30       99.49     18.21 o 
   8   6   5     3371.51     3106.91     65.17 o 
   9   6   5        0.01        9.42     14.10 o 
  10   6   5       16.61       23.13     19.27 o 
  11   6   5        0.14        7.03     35.43 o 
  12   6   5      115.46      111.63     40.74 o 
  13   6   5       16.44       25.46     50.86 o 
 -14   7   5        0.00       77.79    101.08 o 
 -13   7   5        0.00      -56.55     36.92 o 
 -12   7   5       22.57       66.51     38.49 o 
 -11   7   5        0.24       -7.31     29.74 o 
 -10   7   5        1.72       -0.56     24.85 o 
  -9   7   5      387.42      433.96     42.62 o 
  -8   7   5      204.04      241.06     35.30 o 
  -7   7   5      608.34      685.05     61.06 o 
  -6   7   5       90.68       77.52     14.75 o 
  -5   7   5      313.05      354.20     19.06 o 
  -4   7   5       79.72       59.34     14.99 o 
  -3   7   5       13.78        4.50     12.25 o 
  -2   7   5       49.42       62.04     14.41 o 
  -1   7   5     1296.51     1415.90     28.21 o 
   0   7   5       69.97       66.28     11.89 o 
   1   7   5     1119.13     1311.16     30.25 o 
   2   7   5       49.01       51.91     11.47 o 
   3   7   5       56.33       38.17     12.51 o 
   4   7   5        8.84       29.52     12.05 o 
   5   7   5      533.06      568.27     29.16 o 
   6   7   5      112.62      105.13     22.99 o 
   7   7   5        1.10        9.72     14.97 o 
   8   7   5        0.68        0.30     15.27 o 
   9   7   5       97.83      104.05     26.82 o 
  10   7   5      117.46       47.66     36.64 o 
  11   7   5      432.66      466.66     44.39 o 
  12   7   5        7.68        7.20     36.94 o 
  13   7   5       69.80       22.99     53.29 o 
 -14   8   5       30.35      -16.24     46.67 o 
 -13   8   5       34.27       69.77     52.64 o 
 -12   8   5       78.09      164.81     54.55 o 
 -11   8   5       24.67      118.74     52.00 o 
 -10   8   5      109.28       39.48     33.18 o 
  -9   8   5        0.02      -41.65     20.83 o 
  -8   8   5        4.22       -9.27     23.43 o 
  -7   8   5       66.83       97.11     32.36 o 
  -6   8   5     1638.19     1598.68     52.52 o 
  -5   8   5     1320.12     1427.06     39.36 o 
  -4   8   5      224.34      254.22     18.07 o 
  -3   8   5      333.18      318.79     22.27 o 
  -2   8   5      275.96      261.08     16.53 o 
  -1   8   5     1317.21     1421.58     28.48 o 
   0   8   5       28.58       35.12     16.78 o 
   1   8   5     1408.56     1476.63     37.28 o 
   2   8   5      196.30      209.02     18.96 o 
   3   8   5       33.33       36.44     13.28 o 
   4   8   5       16.86       11.26     12.91 o 
   5   8   5        0.07      -19.06     12.59 o 
   6   8   5      103.81       73.37     15.53 o 
   7   8   5      285.56      301.71     26.13 o 
   8   8   5        1.67        7.88     15.83 o 
   9   8   5      441.63      574.20     40.36 o 
  10   8   5      270.19      270.35     34.84 o 
  11   8   5       23.15        7.60     20.12 o 
  12   8   5      294.01      253.50     43.76 o 
  13   8   5       11.56       -6.54     55.15 o 
 -13   9   5        0.47      -24.21     44.92 o 
 -12   9   5      174.01      326.14     71.16 o 
 -11   9   5        7.60       62.11     44.46 o 
 -10   9   5       19.19       73.88     36.57 o 
  -9   9   5       20.81        2.99     32.17 o 
  -8   9   5      108.19      111.94     36.89 o 
  -7   9   5      142.72      117.91     39.56 o 
  -6   9   5     7932.58     7786.06    165.43 o 
  -5   9   5       36.68       42.88     15.35 o 
  -4   9   5      119.75       89.87     23.87 o 
  -3   9   5        1.99       13.15     17.01 o 
  -2   9   5      166.16      104.16     16.20 o 
  -1   9   5      260.76      293.43     24.27 o 
   0   9   5       98.23      111.31     13.48 o 
   1   9   5       83.47       66.11     15.05 o 
   2   9   5      377.87      409.37     23.16 o 
   3   9   5       19.71       16.54     15.74 o 
   4   9   5        1.68      -11.79     14.49 o 
   5   9   5        6.21      -10.55     14.01 o 
   6   9   5       57.19       11.88     18.11 o 
   7   9   5      176.04      176.79     22.34 o 
   8   9   5        1.34      -15.15     21.14 o 
   9   9   5        2.13       -3.19     20.78 o 
  10   9   5        2.89       -9.04     21.08 o 
  11   9   5       64.11       49.08     27.14 o 
  12   9   5        0.65       18.01     33.70 o 
 -12  10   5      828.22      662.33     92.26 o 
 -11  10   5      477.32      392.70     73.90 o 
 -10  10   5       70.32       52.64    118.92 o 
  -9  10   5       18.06      -21.24     45.51 o 
  -8  10   5      108.17      130.07     39.42 o 
  -7  10   5      143.98      158.83     40.52 o 
  -6  10   5        0.02        5.76     47.66 o 
  -5  10   5     1637.91     1538.12     57.73 o 
  -4  10   5      335.62      378.25     30.37 o 
  -3  10   5      234.43      225.25     25.54 o 
  -2  10   5      379.84      395.15     24.12 o 
  -1  10   5        8.66        1.12     13.99 o 
   0  10   5        1.16       15.42     13.06 o 
   1  10   5      741.30      792.39     31.09 o 
   2  10   5      130.02       96.77     18.42 o 
   3  10   5      373.44      350.33     27.62 o 
   4  10   5       15.56       33.11     15.13 o 
   5  10   5      132.41      127.29     19.39 o 
   6  10   5      603.19      647.62     33.36 o 
   7  10   5      378.89      415.71     43.67 o 
   8  10   5       64.07       65.56     23.99 o 
   9  10   5        0.45      -11.14     20.98 o 
  10  10   5        2.54       -5.13     23.13 o 
  11  10   5       17.99       25.48     26.05 o 
  12  10   5        0.17       62.61     52.03 o 
 -12  11   5        4.78      -73.20     36.60 o 
 -11  11   5      167.43      344.31     71.83 o 
 -10  11   5       74.13       42.24     50.18 o 
  -9  11   5       17.03       28.48     47.84 o 
  -8  11   5        3.12      -39.85     44.84 o 
  -7  11   5      234.34      230.16     58.59 o 
  -6  11   5        3.12      -13.35     28.86 o 
  -5  11   5     1402.02     1401.42     58.51 o 
  -4  11   5       19.75        5.56     18.29 o 
  -3  11   5        0.14        1.24     15.31 o 
  -2  11   5       10.06        9.23     14.16 o 
  -1  11   5     2596.62     2530.42     54.49 o 
   0  11   5       19.02       24.95     13.20 o 
   1  11   5       49.17       57.70     16.47 o 
   2  11   5        0.30        4.61     17.51 o 
   3  11   5        6.45       40.28     18.14 o 
   4  11   5       68.35       79.06     17.05 o 
   5  11   5       62.15       54.83     18.61 o 
   6  11   5       29.09       14.05     17.60 o 
   7  11   5      787.19      833.49     54.60 o 
   8  11   5       11.06        1.85     24.86 o 
   9  11   5        1.64      -19.27     21.49 o 
  10  11   5        0.20       19.49     25.47 o 
  11  11   5        4.88       27.61     27.66 o 
 -11  12   5        0.14       67.10     72.13 o 
 -10  12   5      238.18      291.37     69.06 o 
  -9  12   5       19.61       58.23     48.57 o 
  -8  12   5      126.21      130.67     53.93 o 
  -7  12   5      193.29      199.57     59.08 o 
  -6  12   5       40.83       57.51     41.23 o 
  -5  12   5       37.94       12.92     24.78 o 
  -4  12   5      434.13      517.97     39.16 o 
  -3  12   5       61.20       47.23     15.98 o 
  -2  12   5      819.11      847.53     35.69 o 
  -1  12   5       82.67       89.98     13.75 o 
   0  12   5      392.37      401.54     23.65 o 
   1  12   5      356.28      309.17     25.75 o 
   2  12   5        3.49       37.62     19.10 o 
   3  12   5       28.65       65.81     23.92 o 
   4  12   5      102.26      111.78     21.36 o 
   5  12   5        0.40      -31.99     16.40 o 
   6  12   5      166.33      160.31     26.37 o 
   7  12   5       64.80       40.69     26.41 o 
   8  12   5       30.66       19.51     23.98 o 
   9  12   5      114.90      120.66     28.20 o 
  10  12   5        2.42       -8.16     23.54 o 
 -10  13   5       63.88      245.59    166.76 o 
  -9  13   5        1.82       -0.26     45.79 o 
  -8  13   5       89.49      104.07     52.93 o 
  -7  13   5       56.53      127.31     54.08 o 
  -6  13   5        5.10        5.07     41.77 o 
  -5  13   5        3.08       28.85     34.56 o 
  -4  13   5      321.93      310.01     32.19 o 
  -3  13   5      107.72       88.36     20.54 o 
  -2  13   5       17.04        5.85     17.27 o 
  -1  13   5       58.08       49.70     14.99 o 
   0  13   5     2032.32     2130.07     63.15 o 
   1  13   5       81.66       68.77     22.68 o 
   2  13   5       64.71       81.87     27.23 o 
   3  13   5       60.25       50.32     26.71 o 
   4  13   5       21.35       39.53     20.82 o 
   5  13   5       22.72       35.37     22.38 o 
   6  13   5      724.61      681.08     45.97 o 
   7  13   5        0.34       -4.14     25.61 o 
   8  13   5        0.71        8.67     26.00 o 
   9  13   5        0.00        1.68     26.56 o 
  -9  14   5       58.01      119.93     65.38 o 
  -8  14   5        8.79       48.04     50.38 o 
  -7  14   5      176.37      213.79     79.63 o 
  -6  14   5       22.91      -15.36     45.62 o 
  -5  14   5      161.44      118.45     38.45 o 
  -4  14   5        5.86       24.00     21.29 o 
  -3  14   5      311.14      255.61     29.14 o 
  -2  14   5      158.54      166.98     27.57 o 
  -1  14   5       68.76       12.58     19.70 o 
   0  14   5       61.91       24.44     27.20 o 
   1  14   5       31.63       15.90     40.00 o 
   2  14   5      493.40      478.94     47.85 o 
   3  14   5      170.20      219.24     28.47 o 
   4  14   5        0.74       39.06     21.83 o 
   5  14   5       20.18       20.20     21.93 o 
   6  14   5       64.06       94.38     26.95 o 
   7  14   5      171.62       83.75     30.63 o 
   8  14   5       20.23        3.31     49.48 o 
  -8  15   5        1.28       56.53     45.00 o 
  -7  15   5      308.35      302.88     75.56 o 
  -6  15   5       18.42       37.37     51.57 o 
  -5  15   5      241.29      177.71     76.03 o 
  -4  15   5       21.63       60.16     26.15 o 
  -3  15   5      995.08     1099.30     64.26 o 
  -2  15   5      200.27      147.69     31.84 o 
  -1  15   5       11.06       14.69     22.82 o 
   0  15   5       70.33       56.44     36.37 o 
   1  15   5      173.63      207.51     41.69 o 
   2  15   5      112.44      104.59     31.82 o 
   3  15   5       29.70       26.04     20.87 o 
   4  15   5       68.36       36.90     25.63 o 
   5  15   5        6.11      -16.79     20.87 o 
   6  15   5        0.02      -23.95     22.51 o 
   7  15   5      510.41      438.06     46.02 o 
  -6  16   5        7.37       26.69     44.29 o 
  -5  16   5      148.94      111.44     39.68 o 
  -4  16   5       13.03       21.30     25.96 o 
  -3  16   5        7.30       13.99     26.20 o 
  -2  16   5     1123.85     1266.59     70.32 o 
  -1  16   5        0.26       43.55     25.71 o 
   0  16   5      311.39      291.94     48.17 o 
   1  16   5       73.03      103.12     36.53 o 
   2  16   5      142.21      151.28     79.33 o 
   3  16   5       16.78       37.40     24.38 o 
   4  16   5       91.02       75.23     30.17 o 
   5  16   5       78.14       34.24     26.13 o 
  -4  17   5      138.70      162.86     86.38 o 
  -3  17   5        9.75      -57.74     48.74 o 
  -2  17   5      378.57      472.67    129.49 o 
  -1  17   5       38.81       50.68     47.16 o 
   0  17   5      292.91      293.07     51.21 o 
   1  17   5       38.53      133.08     42.01 o 
   2  17   5      143.92       93.86     39.59 o 
   3  17   5       24.05       13.85     24.83 o 
 -15   0   6       41.57       91.18     90.58 o 
 -14   0   6      136.21      129.57     85.33 o 
 -13   0   6       10.38      118.47     76.63 o 
 -12   0   6     3833.63     3801.15    245.79 o 
 -11   0   6        2.49      -44.39     56.54 o 
 -10   0   6      164.23      322.72     90.43 o 
  -9   0   6        1.72      -25.94     56.24 o 
  -8   0   6     1239.21     1226.00     38.58 o 
  -7   0   6       23.58       20.91      8.66 o 
  -6   0   6     1789.55     1537.16     35.87 o 
  -5   0   6       48.50       73.84      9.43 o 
  -4   0   6      163.83      128.14     17.71 o 
  -3   0   6        7.83       25.53     13.90 o 
  -2   0   6      924.49     1188.23     42.94 o 
  -1   0   6      270.92      221.63     19.75 o 
   0   0   6     9054.40     8191.95    165.73 o 
   1   0   6       24.51       42.58     12.99 o 
   2   0   6      479.62      409.29     22.75 o 
   3   0   6        0.68       -6.93     16.45 o 
   4   0   6     2450.32     2396.51     57.24 o 
   5   0   6       35.81       38.42     16.27 o 
   6   0   6      853.02     1104.38     46.34 o 
   7   0   6       18.26       -2.31     16.98 o 
   8   0   6       80.72       99.93     26.33 o 
   9   0   6      677.55      654.97     49.03 o 
  10   0   6      380.94      508.64     45.77 o 
  11   0   6       62.18      121.79     49.89 o 
  12   0   6      892.13      723.11    123.87 o 
  13   0   6       32.33        3.60     74.23 o 
  14   0   6        0.95       94.18     90.58 o 
 -15   1   6      122.64      142.77     66.79 o 
 -14   1   6      182.61      144.59     63.57 o 
 -13   1   6      546.80      626.91     87.08 o 
 -12   1   6      130.17      159.40     58.18 o 
 -11   1   6      550.24      452.70     86.00 o 
 -10   1   6      306.45      383.40     64.78 o 
  -9   1   6      794.01      745.48     37.43 o 
  -8   1   6       22.13       21.46     14.54 o 
  -7   1   6      119.82      170.95     14.89 o 
  -6   1   6        2.19        6.40      8.67 o 
  -5   1   6      612.71      745.11     20.71 o 
  -4   1   6     2593.36     2671.29     37.96 o 
  -3   1   6     3084.59     3033.44     44.47 o 
  -2   1   6     2875.75     2968.05     47.13 o 
  -1   1   6     5448.76     5309.20     74.95 o 
   0   1   6      147.57      168.42     11.32 o 
   1   1   6      168.58      170.89     12.74 o 
   2   1   6       98.10      106.20     11.47 o 
   3   1   6       32.02       20.16      9.02 o 
   4   1   6     1051.24     1066.33     26.48 o 
   5   1   6      849.53      746.22     23.75 o 
   6   1   6        4.63       -6.51     10.67 o 
   7   1   6       48.93       24.43      9.96 o 
   8   1   6        9.49        3.68     11.82 o 
   9   1   6     5091.10     4924.68     87.99 o 
  10   1   6       13.58       17.29     17.40 o 
  11   1   6      533.84      634.26     43.90 o 
  12   1   6        0.21      -30.15     41.21 o 
  13   1   6       29.06      130.84     55.91 o 
  14   1   6        0.49      -46.11     59.65 o 
 -15   2   6       14.13      121.57     67.59 o 
 -14   2   6       18.34      -16.53     49.83 o 
 -13   2   6     1018.11     1396.99    116.19 o 
 -12   2   6       35.74       -8.25     47.97 o 
 -11   2   6       56.41       27.29     30.47 o 
 -10   2   6       10.39       19.28     32.86 o 
  -9   2   6      345.98      422.88     27.29 o 
  -8   2   6       53.80       64.56     16.32 o 
  -7   2   6     1823.32     2091.25     47.52 o 
  -6   2   6        0.55      -11.07      7.68 o 
  -5   2   6       92.77      118.15     11.87 o 
  -4   2   6        2.98        5.32      5.93 o 
  -3   2   6      923.63      978.19     29.74 o 
  -2   2   6      153.98      176.37     11.16 o 
  -1   2   6    26127.24    25819.33    313.38 o 
   0   2   6       43.25       88.68      9.92 o 
   1   2   6     5802.92     5397.46     69.06 o 
   2   2   6      309.80      240.33     13.90 o 
   3   2   6       18.08       28.62     12.22 o 
   4   2   6        0.06        2.39      8.63 o 
   5   2   6     2198.51     2198.86     40.60 o 
   6   2   6        0.04       18.65     10.16 o 
   7   2   6      714.83      717.63     27.41 o 
   8   2   6      123.23      138.88     17.88 o 
   9   2   6      840.58      802.27     36.36 o 
  10   2   6       38.00       65.11     21.10 o 
  11   2   6      297.98      291.76     38.49 o 
  12   2   6        2.90      -38.25     36.09 o 
  13   2   6      129.01      163.46     56.97 o 
  14   2   6        9.25      -26.41     49.41 o 
 -15   3   6        3.94      -38.31     53.68 o 
 -14   3   6       93.77       61.00     59.20 o 
 -13   3   6       26.25       61.15     54.81 o 
 -12   3   6       69.80       98.01     48.97 o 
 -11   3   6        1.45      -26.82     20.84 o 
 -10   3   6      567.47      495.76     50.91 o 
  -9   3   6     1237.42     1253.67     45.51 o 
  -8   3   6       52.75       27.43     13.78 o 
  -7   3   6      134.54      172.67     19.29 o 
  -6   3   6     1688.40     1633.82     37.47 o 
  -5   3   6       46.76       39.67     10.45 o 
  -4   3   6     2222.03     2165.23     43.23 o 
  -3   3   6     4624.21     4966.82     63.44 o 
  -2   3   6     1203.85     1332.97     30.07 o 
  -1   3   6      421.45      432.76     20.21 o 
   0   3   6     1633.70     1716.12     30.40 o 
   1   3   6      732.57      653.72     20.53 o 
   2   3   6     2778.87     2822.42     39.46 o 
   3   3   6     1211.05     1282.44     27.03 o 
   4   3   6     3480.82     3520.10     49.77 o 
   5   3   6        3.48       19.50     10.47 o 
   6   3   6        2.49        9.79     10.82 o 
   7   3   6      632.03      636.93     38.82 o 
   8   3   6       88.68      134.18     18.63 o 
   9   3   6      665.45      609.98     33.24 o 
  10   3   6        2.82      -10.41     19.48 o 
  11   3   6      253.00      260.09     38.06 o 
  12   3   6       32.57      -12.84     33.61 o 
  13   3   6        3.96      -53.83     44.58 o 
  14   3   6      298.23      405.20     77.71 o 
 -15   4   6       21.39       98.20     75.66 o 
 -14   4   6      855.78     1004.70    109.20 o 
 -13   4   6        6.20       65.14     36.98 o 
 -12   4   6      445.03      374.34     61.58 o 
 -11   4   6       53.46      120.80     36.04 o 
 -10   4   6     1720.35     1875.81    120.79 o 
  -9   4   6       53.31       64.78     19.67 o 
  -8   4   6        0.03        1.39     12.33 o 
  -7   4   6      160.14      190.35     19.48 o 
  -6   4   6       50.71       47.91     12.25 o 
  -5   4   6       59.38       63.64      7.25 o 
  -4   4   6    18546.43    20469.25    217.34 o 
  -3   4   6     1161.94     1218.22     24.63 o 
  -2   4   6      934.05      785.47     24.50 o 
  -1   4   6      372.15      402.58     20.67 o 
   0   4   6      697.17      603.25     18.10 o 
   1   4   6      409.96      472.74     23.45 o 
   2   4   6     1836.83     2218.48     36.42 o 
   3   4   6       16.15       20.58      9.37 o 
   4   4   6     1674.47     1433.76     35.71 o 
   5   4   6      102.25       87.63     13.26 o 
   6   4   6        5.22       19.15     10.06 o 
   7   4   6       21.47       13.06     12.28 o 
   8   4   6      250.73      285.35     26.14 o 
   9   4   6      180.99      242.45     24.86 o 
  10   4   6        2.58      -33.84     25.31 o 
  11   4   6       25.42       38.18     27.32 o 
  12   4   6        9.64      -64.04     32.02 o 
  13   4   6        1.65       -9.52     46.58 o 
  14   4   6      326.23      610.35    111.31 o 
 -15   5   6       39.63       57.49     66.72 o 
 -14   5   6        4.60       35.90     41.37 o 
 -13   5   6       12.32      -10.48     33.45 o 
 -12   5   6        1.25       44.37     35.79 o 
 -11   5   6       10.12        1.99     41.66 o 
 -10   5   6       19.14      -12.19     20.79 o 
  -9   5   6     1202.04     1157.90     56.61 o 
  -8   5   6      426.81      549.48     33.42 o 
  -7   5   6     1292.73     1284.16     40.23 o 
  -6   5   6       38.71       26.15      8.55 o 
  -5   5   6     7329.93     7572.48     93.88 o 
  -4   5   6      313.34      287.56     14.22 o 
  -3   5   6     2695.60     3107.84     47.88 o 
  -2   5   6       11.90       18.26     10.78 o 
  -1   5   6     7920.75     7547.96    106.49 o 
   0   5   6      155.58      138.94     10.65 o 
   1   5   6      912.63      835.72     21.30 o 
   2   5   6       79.39      132.72     11.96 o 
   3   5   6      566.95      561.18     18.60 o 
   4   5   6      133.29      127.26     12.57 o 
   5   5   6      223.57      269.66     17.95 o 
   6   5   6      169.75      195.98     19.54 o 
   7   5   6      754.63      733.28     35.61 o 
   8   5   6      116.44      153.31     20.52 o 
   9   5   6      886.12      873.85     39.99 o 
  10   5   6        0.12        2.90     23.28 o 
  11   5   6        2.85       45.71     36.73 o 
  12   5   6        0.67      -27.13     35.64 o 
  13   5   6        7.02      -25.13     47.04 o 
 -14   6   6      133.71       80.19     44.17 o 
 -13   6   6        5.77       25.45     41.24 o 
 -12   6   6        0.67        1.59     32.69 o 
 -11   6   6      185.35      143.47     73.07 o 
 -10   6   6        7.46       -6.29     26.82 o 
  -9   6   6      833.27      957.67     53.66 o 
  -8   6   6      707.24      700.40     48.75 o 
  -7   6   6     3238.92     3010.49    100.85 o 
  -6   6   6      724.78      774.29     27.77 o 
  -5   6   6       75.94       93.25     11.54 o 
  -4   6   6      467.38      428.50     18.45 o 
  -3   6   6      870.99      999.70     29.38 o 
  -2   6   6       87.99       95.00     12.79 o 
  -1   6   6     9846.15     9855.62    117.17 o 
   0   6   6       72.04       80.96      9.71 o 
   1   6   6     1383.69     1460.42     29.21 o 
   2   6   6        3.56       -7.54      8.12 o 
   3   6   6     1721.13     1590.64     36.16 o 
   4   6   6       74.56       52.69     14.03 o 
   5   6   6       81.93       57.20     13.55 o 
   6   6   6      609.71      616.35     29.06 o 
   7   6   6     1218.54     1352.77     42.13 o 
   8   6   6      407.15      441.98     28.25 o 
   9   6   6       34.85       24.24     16.73 o 
  10   6   6       27.24       90.20     27.76 o 
  11   6   6       68.28       37.51     36.04 o 
  12   6   6        1.25       -9.00     34.58 o 
  13   6   6        2.34        7.34     40.04 o 
 -14   7   6       10.86      -19.85     53.61 o 
 -13   7   6        3.60       44.06     39.12 o 
 -12   7   6       34.50        1.86     34.72 o 
 -11   7   6        0.25      -36.82     30.60 o 
 -10   7   6        0.17        4.26     25.17 o 
  -9   7   6       71.54       67.17     26.08 o 
  -8   7   6      186.41      116.13     30.38 o 
  -7   7   6        2.93      -12.50     20.56 o 
  -6   7   6     1534.04     1756.01     41.54 o 
  -5   7   6      309.76      300.61     22.46 o 
  -4   7   6     1019.84     1034.40     52.78 o 
  -3   7   6       20.66        3.35     11.00 o 
  -2   7   6      585.25      625.91     26.46 o 
  -1   7   6       80.11       79.78     11.01 o 
   0   7   6      561.49      637.05     19.64 o 
   1   7   6      121.30       89.97     12.35 o 
   2   7   6      842.81     1022.30     29.01 o 
   3   7   6       19.48       17.34      9.22 o 
   4   7   6        4.31        3.12     12.88 o 
   5   7   6        2.64       15.60     13.08 o 
   6   7   6      153.72      143.13     19.52 o 
   7   7   6      275.82      254.47     23.99 o 
   8   7   6      809.20      793.59     41.24 o 
   9   7   6      158.40      142.08     26.05 o 
  10   7   6      307.39      226.93     33.31 o 
  11   7   6        8.19       -0.41     34.24 o 
  12   7   6      100.87      108.85     43.58 o 
  13   7   6       25.49      -27.98     36.10 o 
 -13   8   6       22.64       18.42     46.32 o 
 -12   8   6       63.28       47.67     42.12 o 
 -11   8   6       10.38      -27.52     34.54 o 
 -10   8   6       31.66       39.72     34.14 o 
  -9   8   6      130.56       88.72     33.16 o 
  -8   8   6      151.82      136.35     34.78 o 
  -7   8   6        5.37       -2.20     27.16 o 
  -6   8   6     2743.51     2736.04     71.32 o 
  -5   8   6       87.54       70.57     18.67 o 
  -4   8   6      374.71      360.30     22.07 o 
  -3   8   6      509.66      549.33     27.02 o 
  -2   8   6      278.19      232.67     20.38 o 
  -1   8   6      840.76     1008.97     40.06 o 
   0   8   6      642.17      615.96     31.02 o 
   1   8   6      599.99      606.06     25.68 o 
   2   8   6        8.88       16.80     13.01 o 
   3   8   6       19.58        5.28     13.63 o 
   4   8   6      191.98      183.74     19.20 o 
   5   8   6        3.52       19.44     17.74 o 
   6   8   6      316.04      283.12     25.55 o 
   7   8   6        0.35       29.36     17.68 o 
   8   8   6      276.34      283.24     28.17 o 
   9   8   6       88.32       82.83     25.85 o 
  10   8   6      112.82       72.38     24.97 o 
  11   8   6       32.56       66.30     33.61 o 
  12   8   6      356.86      270.20     51.34 o 
 -13   9   6      249.29      401.54     77.31 o 
 -12   9   6        2.60       -8.29     44.85 o 
 -11   9   6        2.88       -1.23     37.11 o 
 -10   9   6       37.89       13.77     30.61 o 
  -9   9   6      261.35      248.41     44.99 o 
  -8   9   6      119.71       86.09     46.76 o 
  -7   9   6       51.20       11.06     32.39 o 
  -6   9   6       11.17        4.72     23.02 o 
  -5   9   6      594.16      594.30     32.10 o 
  -4   9   6      144.41      110.05     19.83 o 
  -3   9   6      553.85      555.94     26.64 o 
  -2   9   6       40.12       51.17     15.80 o 
  -1   9   6      243.64      246.49     20.19 o 
   0   9   6        0.76       22.04     15.08 o 
   1   9   6      141.16      144.72     22.89 o 
   2   9   6       21.35       16.28     16.36 o 
   3   9   6     1210.91     1274.08     42.35 o 
   4   9   6       49.31       45.54     16.29 o 
   5   9   6       28.85       51.36     20.39 o 
   6   9   6       60.00       83.86     18.47 o 
   7   9   6      983.82      955.24     45.08 o 
   8   9   6      117.97      100.97     23.38 o 
   9   9   6      339.97      338.65     35.72 o 
  10   9   6        0.76        9.95     21.83 o 
  11   9   6      152.27      171.99     32.54 o 
  12   9   6       15.95       11.07     37.75 o 
 -12  10   6      813.69      971.30    153.41 o 
 -11  10   6      170.75      151.18     56.00 o 
 -10  10   6        9.01      -70.02     35.01 o 
  -9  10   6      261.13      265.50     62.19 o 
  -8  10   6        3.16       38.63     33.15 o 
  -7  10   6      156.72      211.14     42.55 o 
  -6  10   6      147.84      138.70     31.61 o 
  -5  10   6      156.12      194.77     27.56 o 
  -4  10   6        0.01      -17.45     17.15 o 
  -3  10   6       70.38       82.74     17.99 o 
  -2  10   6       55.28       43.13     15.62 o 
  -1  10   6      802.52      741.75     31.44 o 
   0  10   6      131.21      116.50     19.44 o 
   1  10   6      863.42      822.64     36.32 o 
   2  10   6      137.81      104.06     22.33 o 
   3  10   6      133.54      141.75     21.88 o 
   4  10   6       23.95       12.42     15.26 o 
   5  10   6      334.61      372.61     26.77 o 
   6  10   6       32.50       38.11     19.01 o 
   7  10   6      529.89      518.67     34.67 o 
   8  10   6        8.74       33.22     21.30 o 
   9  10   6       54.77      110.85     28.19 o 
  10  10   6       50.38       68.65     26.19 o 
  11  10   6        0.21       21.20     29.42 o 
 -12  11   6       92.75      153.22     64.93 o 
 -11  11   6       11.15       69.81     52.72 o 
 -10  11   6       26.88       40.68     50.39 o 
  -9  11   6        0.39      -19.29     39.97 o 
  -8  11   6        2.25       18.47     45.72 o 
  -7  11   6        1.02       52.17     42.15 o 
  -6  11   6       17.54      -37.36     41.54 o 
  -5  11   6      252.73      209.91     29.55 o 
  -4  11   6      166.63      162.90     28.89 o 
  -3  11   6       66.25       53.71     20.22 o 
  -2  11   6       56.54       67.11     17.89 o 
  -1  11   6       42.42       35.73     14.33 o 
   0  11   6      350.83      306.23     22.64 o 
   1  11   6       73.13       62.92     20.11 o 
   2  11   6     1254.29     1273.07     50.58 o 
   3  11   6       18.67       27.90     19.06 o 
   4  11   6      555.24      589.83     38.78 o 
   5  11   6        4.81       -6.07     16.15 o 
   6  11   6      441.99      458.79     33.83 o 
   7  11   6        0.85       24.55     19.62 o 
   8  11   6      151.42      137.19     31.50 o 
   9  11   6       15.42       22.97     25.24 o 
  10  11   6        5.92       29.23     25.86 o 
  11  11   6       47.97       40.24     29.93 o 
 -11  12   6        8.03      113.42     78.66 o 
 -10  12   6      133.41      279.39     67.71 o 
  -9  12   6      462.75      475.38     80.67 o 
  -8  12   6      333.27      336.41     68.01 o 
  -7  12   6       53.08       18.97     41.92 o 
  -6  12   6      153.91      175.89     72.81 o 
  -5  12   6      345.88      270.00     61.08 o 
  -4  12   6        4.23       29.19     23.02 o 
  -3  12   6       47.19       58.79     24.42 o 
  -2  12   6       65.33       62.44     17.55 o 
  -1  12   6       30.34       14.18     12.59 o 
   0  12   6       97.16       95.38     23.96 o 
   1  12   6     1077.07     1136.20     49.12 o 
   2  12   6        5.90       -8.27     18.15 o 
   3  12   6       19.80        3.18     21.05 o 
   4  12   6      533.44      502.95     39.37 o 
   5  12   6      223.73      232.32     27.53 o 
   6  12   6       95.03      119.68     25.34 o 
   7  12   6      720.58      749.83     49.38 o 
   8  12   6       42.03       33.67     24.70 o 
   9  12   6      226.24      184.43     32.83 o 
  10  12   6       23.57       43.63     40.26 o 
 -10  13   6        7.39      -43.49     49.19 o 
  -9  13   6       10.73       25.70     47.27 o 
  -8  13   6        6.41       -4.56     52.04 o 
  -7  13   6      998.74     1008.40    101.05 o 
  -6  13   6      105.47       80.01     48.38 o 
  -5  13   6      185.70      167.76     89.70 o 
  -4  13   6       12.92       21.14     32.31 o 
  -3  13   6      228.92      231.52     39.44 o 
  -2  13   6       19.49       58.20     26.35 o 
  -1  13   6       10.97        0.52     18.83 o 
   0  13   6       94.39      125.18     27.39 o 
   1  13   6      132.00      120.38     31.33 o 
   2  13   6      115.10      186.87     34.87 o 
   3  13   6       76.69      140.39     32.97 o 
   4  13   6       17.17       19.64     21.48 o 
   5  13   6       42.62      -20.78     21.87 o 
   6  13   6        7.57      -12.04     20.68 o 
   7  13   6     1400.53     1560.88     83.67 o 
   8  13   6        1.24      -52.13     26.28 o 
   9  13   6       68.51      136.33     31.44 o 
  -9  14   6        8.35       28.40     48.51 o 
  -8  14   6        0.77      -30.38     42.82 o 
  -7  14   6       41.36       -1.07     49.13 o 
  -6  14   6       13.76      -30.34     48.51 o 
  -5  14   6       46.51       38.25     32.45 o 
  -4  14   6       36.53       48.63     27.55 o 
  -3  14   6       32.85       28.71     21.61 o 
  -2  14   6      933.85     1000.84     58.84 o 
  -1  14   6        5.36       33.74     23.53 o 
   0  14   6      110.26      102.01     37.25 o 
   1  14   6      180.71      136.35     31.94 o 
   2  14   6      528.78      659.39     53.64 o 
   3  14   6       35.63       63.70     24.12 o 
   4  14   6       51.36       21.70     24.00 o 
   5  14   6       71.92       81.15     26.72 o 
   6  14   6        0.40       -2.18     22.76 o 
   7  14   6      392.27      416.68     42.13 o 
   8  14   6       27.77       39.70     27.42 o 
  -8  15   6      183.40      213.84     80.01 o 
  -7  15   6       59.14       55.20     54.88 o 
  -6  15   6        7.48        1.53     48.97 o 
  -5  15   6       21.57       21.19     36.29 o 
  -4  15   6        7.37       48.52     29.43 o 
  -3  15   6       13.13       12.82     27.97 o 
  -2  15   6     1051.60     1139.66     64.59 o 
  -1  15   6        0.00       37.67     30.48 o 
   0  15   6       56.36       63.76     27.23 o 
   1  15   6       13.90       21.20     32.35 o 
   2  15   6      428.58      372.15     44.89 o 
   3  15   6        1.80       77.93     25.83 o 
   4  15   6       19.87       82.59     25.94 o 
   5  15   6       11.67       27.85     29.28 o 
   6  15   6       31.80       19.50     29.16 o 
   7  15   6       39.42       48.86     29.03 o 
  -6  16   6        1.38       62.88     43.07 o 
  -5  16   6        0.85       31.48     40.78 o 
  -4  16   6       67.82       65.72     34.28 o 
  -3  16   6      101.53      167.19     38.82 o 
  -2  16   6      264.84      266.80     46.73 o 
  -1  16   6      206.51      199.49     37.48 o 
   0  16   6      119.23      130.75     42.34 o 
   1  16   6       39.40      101.53     31.60 o 
   2  16   6       15.17      -38.92     30.10 o 
   3  16   6       75.24       22.91     27.95 o 
   4  16   6        4.93      -30.19     22.38 o 
   5  16   6        1.82       31.40     38.62 o 
  -3  17   6        8.77       47.51     39.38 o 
  -2  17   6       35.22      -12.30     41.32 o 
  -1  17   6      210.42      259.69     60.11 o 
   0  17   6       63.85       36.35     35.47 o 
   1  17   6       13.31       64.51     38.36 o 
   2  17   6       65.94       89.72     37.76 o 
 -15   1   7       67.43      100.67     65.66 o 
 -14   1   7      275.71      342.66     78.76 o 
 -13   1   7        2.51        9.61     53.32 o 
 -12   1   7       13.39        7.32     48.57 o 
 -11   1   7       18.38       18.68     46.15 o 
 -10   1   7      178.05      131.98     51.11 o 
  -9   1   7      265.04      185.06     41.85 o 
  -8   1   7       15.96       19.27     12.73 o 
  -7   1   7        5.09       13.50     16.46 o 
  -6   1   7     1243.20     1252.78     28.19 o 
  -5   1   7       96.80      133.47      8.68 o 
  -4   1   7     4520.97     4160.41     54.62 o 
  -3   1   7     2348.82     2187.84     39.34 o 
  -2   1   7       27.74        1.42      5.75 o 
  -1   1   7       16.71       41.38      8.96 o 
   0   1   7       91.33       34.95      9.14 o 
   1   1   7      563.02      395.56     16.34 o 
   2   1   7     3620.63     3367.02     48.44 o 
   3   1   7      188.58      263.73     15.40 o 
   4   1   7     1129.75     1198.19     34.11 o 
   5   1   7      961.15     1116.38     29.52 o 
   6   1   7      100.54      120.39     17.93 o 
   7   1   7       41.05       67.42     10.80 o 
   8   1   7      102.79      115.49     17.25 o 
   9   1   7     2448.99     2205.96     56.75 o 
  10   1   7      144.58       77.14     21.47 o 
  11   1   7       26.97       24.30     26.80 o 
  12   1   7      175.50       95.74     42.62 o 
  13   1   7        2.21       -3.83     45.93 o 
  14   1   7       12.86       29.22     71.88 o 
 -15   2   7       38.64       54.18     63.07 o 
 -14   2   7       23.79      -61.91     49.09 o 
 -13   2   7      128.47       50.35     55.71 o 
 -12   2   7     1164.95     1195.39    102.30 o 
 -11   2   7       43.09       -3.22     26.31 o 
 -10   2   7      508.93      468.41     49.15 o 
  -9   2   7       71.68       69.25     21.44 o 
  -8   2   7      171.65      141.50     16.86 o 
  -7   2   7       17.36        9.73     15.64 o 
  -6   2   7     1382.96     1405.95     31.77 o 
  -5   2   7        0.00       -0.10      9.07 o 
  -4   2   7     2382.64     2520.37     38.04 o 
  -3   2   7       20.08       20.35      7.57 o 
  -2   2   7     4552.30     4608.04     69.01 o 
  -1   2   7      495.83      552.54     19.76 o 
   0   2   7     1364.57     1604.09     30.15 o 
   1   2   7       21.81       32.69      9.72 o 
   2   2   7      305.71      199.60     20.54 o 
   3   2   7       30.25       13.41      9.72 o 
   4   2   7     9357.03    10255.71    118.99 o 
   5   2   7        0.10        7.31     11.58 o 
   6   2   7      224.82      248.46     22.32 o 
   7   2   7       63.58       50.01     13.65 o 
   8   2   7      233.79      281.59     22.13 o 
   9   2   7      378.80      317.43     27.35 o 
  10   2   7     1826.12     1816.75     62.34 o 
  11   2   7        0.36        8.24     32.00 o 
  12   2   7        5.46      -13.23     34.82 o 
  13   2   7       10.56      -25.00     48.46 o 
  14   2   7        2.44       -5.24     97.78 o 
 -15   3   7       10.17       18.97     61.70 o 
 -14   3   7       36.77       49.33     56.36 o 
 -13   3   7      357.51      476.79     82.49 o 
 -12   3   7       37.84       74.24     35.92 o 
 -11   3   7      210.58      185.64     40.98 o 
 -10   3   7      764.73      780.66     60.43 o 
  -9   3   7     3578.57     3477.26     92.19 o 
  -8   3   7       20.87       49.51     24.93 o 
  -7   3   7      598.58      597.84     27.28 o 
  -6   3   7       87.87      140.12     13.77 o 
  -5   3   7      328.72      447.56     20.73 o 
  -4   3   7      471.92      352.55     20.67 o 
  -3   3   7      664.45      725.92     19.32 o 
  -2   3   7       83.10       53.96      9.21 o 
  -1   3   7      267.12      333.18     16.29 o 
   0   3   7      290.64      205.89     13.68 o 
   1   3   7        8.23       25.50      8.56 o 
   2   3   7     1240.57     1101.59     23.48 o 
   3   3   7        4.79        6.96      7.89 o 
   4   3   7     1062.87      994.26     28.63 o 
   5   3   7     2850.65     2655.78     49.36 o 
   6   3   7        0.13      -18.87     18.58 o 
   7   3   7      653.14      672.97     28.20 o 
   8   3   7        9.50       17.37     14.03 o 
   9   3   7     1203.01     1266.04     54.24 o 
  10   3   7       62.08       80.36     22.90 o 
  11   3   7       61.57        2.91     27.47 o 
  12   3   7        8.63       -0.30     39.31 o 
  13   3   7        0.42      -11.66     46.65 o 
  14   3   7       13.61        7.14     66.61 o 
 -15   4   7      582.01      478.29     90.34 o 
 -14   4   7       39.22       65.90     58.09 o 
 -13   4   7        3.50       73.16     37.32 o 
 -12   4   7       88.36       63.79     35.70 o 
 -11   4   7        0.04       20.64     40.77 o 
 -10   4   7       76.69       79.25     32.94 o 
  -9   4   7      812.79     1004.37     42.74 o 
  -8   4   7      111.36      155.72     18.99 o 
  -7   4   7       13.24        5.46     11.83 o 
  -6   4   7      172.16      162.94     19.32 o 
  -5   4   7     1531.06     1846.35     33.72 o 
  -4   4   7     2184.70     2169.15     33.79 o 
  -3   4   7    19012.95    19945.57    218.17 o 
  -2   4   7       87.03       57.62     13.11 o 
  -1   4   7      948.13      878.99     29.72 o 
   0   4   7      389.83      376.07     15.61 o 
   1   4   7      243.89      259.57     13.65 o 
   2   4   7       18.12       10.39      8.78 o 
   3   4   7      912.22      993.37     24.20 o 
   4   4   7        3.15      -13.86      6.93 o 
   5   4   7       70.67       96.90     16.02 o 
   6   4   7       31.82       19.93     10.98 o 
   7   4   7     1186.33     1251.23     39.46 o 
   8   4   7       65.86       58.04     18.37 o 
   9   4   7     1800.07     1787.41     53.62 o 
  10   4   7       11.30        1.34     20.77 o 
  11   4   7       15.44       50.60     47.30 o 
  12   4   7       26.16       -6.93     43.34 o 
  13   4   7      529.13      630.12     67.74 o 
 -14   5   7       22.32       33.11     38.78 o 
 -13   5   7       23.01        4.73     32.90 o 
 -12   5   7      256.52      192.15     44.85 o 
 -11   5   7       98.23       34.41     35.15 o 
 -10   5   7      761.42      747.86     60.38 o 
  -9   5   7      101.69       94.75     27.02 o 
  -8   5   7     2644.42     2853.12     71.93 o 
  -7   5   7       32.89       39.76     15.89 o 
  -6   5   7     2155.68     2095.62     50.76 o 
  -5   5   7     2370.93     2356.68     38.73 o 
  -4   5   7     5790.55     5581.97     69.36 o 
  -3   5   7       67.68       82.68     11.67 o 
  -2   5   7     1065.77     1201.84     32.34 o 
  -1   5   7     1709.64     1686.79     50.97 o 
   0   5   7      528.57      622.87     18.17 o 
   1   5   7       62.45       56.64      9.80 o 
   2   5   7       98.84      119.14     14.48 o 
   3   5   7      541.00      513.98     20.88 o 
   4   5   7      768.66      620.44     31.43 o 
   5   5   7       97.42      109.71     16.40 o 
   6   5   7       13.69        4.65     13.18 o 
   7   5   7      230.33      224.20     24.67 o 
   8   5   7      517.36      585.75     33.59 o 
   9   5   7        0.60        6.45     20.14 o 
  10   5   7        0.24       41.47     33.01 o 
  11   5   7       90.96       84.99     38.83 o 
  12   5   7        0.23       -2.21     35.65 o 
  13   5   7      238.23      270.08     56.19 o 
 -14   6   7      631.09      514.40     80.95 o 
 -13   6   7        4.48       12.23    119.52 o 
 -12   6   7      140.33       56.81     44.35 o 
 -11   6   7       12.65        2.28     29.50 o 
 -10   6   7      182.14      234.27     34.33 o 
  -9   6   7      271.96      317.73     36.01 o 
  -8   6   7     6934.29     6883.59    175.39 o 
  -7   6   7      866.05      842.10     34.99 o 
  -6   6   7      825.63      925.54     35.66 o 
  -5   6   7     1436.85     1514.65     33.72 o 
  -4   6   7      466.20      460.42     17.67 o 
  -3   6   7        7.23        7.74      9.66 o 
  -2   6   7     1446.21     1504.44     34.13 o 
  -1   6   7     2836.88     3012.06     52.45 o 
   0   6   7       12.34       13.80      8.40 o 
   1   6   7      407.03      506.42     19.41 o 
   2   6   7     4559.75     4692.32     75.81 o 
   3   6   7      129.79      117.79     15.33 o 
   4   6   7      470.90      617.46     25.11 o 
   5   6   7      162.77      146.32     23.80 o 
   6   6   7      613.40      532.65     33.81 o 
   7   6   7        0.91        5.02     16.77 o 
   8   6   7       17.58       28.17     14.64 o 
   9   6   7      122.07      121.31     20.78 o 
  10   6   7        0.01       -6.73     24.35 o 
  11   6   7        7.21       -3.01     35.18 o 
  12   6   7        0.01      -52.04     34.77 o 
  13   6   7       17.85       70.42     47.32 o 
 -14   7   7        0.01      -28.49     80.08 o 
 -13   7   7        5.40       16.05     40.69 o 
 -12   7   7        7.90       37.21     58.26 o 
 -11   7   7        0.02       -2.42     37.92 o 
 -10   7   7       28.53       37.44     27.65 o 
  -9   7   7      100.50      132.19     42.79 o 
  -8   7   7        0.94        4.10     23.89 o 
  -7   7   7     1901.91     1932.80     72.37 o 
  -6   7   7       44.64       28.40     13.61 o 
  -5   7   7     1052.41     1077.78     29.45 o 
  -4   7   7      190.81      222.71     19.53 o 
  -3   7   7     4761.62     5135.85     76.69 o 
  -2   7   7       80.39      117.87     18.10 o 
  -1   7   7      146.75      179.18     13.98 o 
   0   7   7        0.41      -11.92      8.13 o 
   1   7   7     2497.46     2323.60     46.54 o 
   2   7   7      115.59      128.40     14.48 o 
   3   7   7      261.80      241.49     17.79 o 
   4   7   7       23.19       18.95     14.37 o 
   5   7   7     1895.60     1980.97     48.56 o 
   6   7   7        0.47       13.81     12.31 o 
   7   7   7     1128.87     1248.60     43.00 o 
   8   7   7        1.50        7.36     15.53 o 
   9   7   7        0.04       18.80     20.01 o 
  10   7   7       13.23       22.66     22.84 o 
  11   7   7      179.36      182.79     45.15 o 
  12   7   7       74.23       21.93     39.28 o 
  13   7   7        9.59       52.71     45.03 o 
 -13   8   7       25.23       53.95     47.02 o 
 -12   8   7        0.18       11.20     47.46 o 
 -11   8   7       26.33        2.63     42.15 o 
 -10   8   7       42.66       38.30     32.41 o 
  -9   8   7      619.56      614.02     68.70 o 
  -8   8   7       39.87       10.20     35.81 o 
  -7   8   7      653.79      749.56     50.29 o 
  -6   8   7       75.01       45.03     18.70 o 
  -5   8   7       31.41       34.83     13.21 o 
  -4   8   7      561.66      538.97     26.46 o 
  -3   8   7      241.01      237.30     18.32 o 
  -2   8   7      158.26      166.35     17.06 o 
  -1   8   7      680.18      701.40     29.22 o 
   0   8   7       88.03       56.30     13.57 o 
   1   8   7      506.02      590.24     23.97 o 
   2   8   7      351.27      430.46     24.31 o 
   3   8   7        7.53       13.97     14.40 o 
   4   8   7       79.18       62.76     17.43 o 
   5   8   7      199.06      236.61     25.60 o 
   6   8   7      111.97       76.28     18.23 o 
   7   8   7       79.54       56.89     17.15 o 
   8   8   7      260.58      254.31     28.02 o 
   9   8   7        6.39       11.34     20.26 o 
  10   8   7       32.33       22.14     23.54 o 
  11   8   7        2.17      -28.55     33.75 o 
  12   8   7       29.17       48.87     42.50 o 
 -13   9   7        2.65      -32.73     42.10 o 
 -12   9   7       37.39      -43.88     37.64 o 
 -11   9   7        5.02        3.92     39.49 o 
 -10   9   7      144.84      130.07     42.61 o 
  -9   9   7       25.36       -8.53     30.73 o 
  -8   9   7        8.97       10.36     30.76 o 
  -7   9   7       63.84       65.80     31.67 o 
  -6   9   7     3476.04     3656.28    106.72 o 
  -5   9   7      103.79      114.82     22.48 o 
  -4   9   7       25.25       19.64     14.40 o 
  -3   9   7        4.61       -2.88     13.04 o 
  -2   9   7       12.47       14.96     15.05 o 
  -1   9   7       33.89       43.48     14.63 o 
   0   9   7      209.71      194.52     26.95 o 
   1   9   7       78.14       75.88     18.10 o 
   2   9   7       79.55      109.09     20.13 o 
   3   9   7      160.57      228.05     25.54 o 
   4   9   7      287.18      327.71     32.36 o 
   5   9   7        9.83      -17.37     13.86 o 
   6   9   7     1312.71     1288.45     48.50 o 
   7   9   7        5.62       24.41     17.03 o 
   8   9   7        0.82       -2.67     17.63 o 
   9   9   7        6.27        3.26     22.13 o 
  10   9   7      156.80      128.38     30.10 o 
  11   9   7       46.99       93.55     29.30 o 
  12   9   7       84.65       62.65     44.01 o 
 -12  10   7       77.63      162.87     61.01 o 
 -11  10   7       40.44      -24.77     50.84 o 
 -10  10   7      258.66      204.44     58.06 o 
  -9  10   7      394.29      460.58     74.98 o 
  -8  10   7      248.29      243.86     56.87 o 
  -7  10   7       59.36       56.39     31.76 o 
  -6  10   7      958.04     1077.44     75.67 o 
  -5  10   7      340.62      385.45     35.09 o 
  -4  10   7      377.74      407.48     34.98 o 
  -3  10   7      269.85      312.19     26.61 o 
  -2  10   7        2.10       -8.52     15.24 o 
  -1  10   7       93.38       83.68     17.54 o 
   0  10   7      853.49      830.56     35.69 o 
   1  10   7      363.95      417.65     34.88 o 
   2  10   7      176.64      166.88     27.83 o 
   3  10   7        0.24      -13.97     15.54 o 
   4  10   7      220.73      211.42     24.79 o 
   5  10   7      264.68      279.02     25.18 o 
   6  10   7      372.35      259.27     27.09 o 
   7  10   7       29.66       23.36     20.12 o 
   8  10   7      283.28      268.08     35.55 o 
   9  10   7       12.05       38.61     22.77 o 
  10  10   7      183.66      183.20     32.67 o 
  11  10   7       20.65       50.63     27.89 o 
 -12  11   7       77.20       78.35     56.38 o 
 -11  11   7      170.09      167.98    103.78 o 
 -10  11   7       46.21       66.24     50.26 o 
  -9  11   7       26.60       54.29     45.34 o 
  -8  11   7        0.00       27.71     42.27 o 
  -7  11   7      306.69      216.96    106.47 o 
  -6  11   7       20.72       -9.86     64.93 o 
  -5  11   7     2584.02     2590.18     92.36 o 
  -4  11   7       16.09      -13.86     18.35 o 
  -3  11   7        8.63       18.38     23.13 o 
  -2  11   7       51.98       54.29     17.88 o 
  -1  11   7       29.16       14.31     15.47 o 
   0  11   7       12.50       19.01     25.14 o 
   1  11   7      901.53      817.70     46.84 o 
   2  11   7       10.32       23.03     19.19 o 
   3  11   7       82.41      102.40     23.80 o 
   4  11   7       21.01        8.62     17.55 o 
   5  11   7     3074.17     2904.54     75.78 o 
   6  11   7       93.27      119.35     24.84 o 
   7  11   7      404.70      557.38     37.53 o 
   8  11   7       98.05       92.60     26.73 o 
   9  11   7      135.43      104.16     34.90 o 
  10  11   7        3.78        1.47     24.03 o 
 -11  12   7      234.95      273.83    144.12 o 
 -10  12   7       53.48       64.92     95.45 o 
  -9  12   7      146.21      179.12     59.35 o 
  -8  12   7      123.42      153.19     87.58 o 
  -7  12   7       71.29       57.01     51.67 o 
  -6  12   7       69.76       51.94     72.66 o 
  -5  12   7      117.16       40.14     45.15 o 
  -4  12   7      573.61      669.85    136.32 o 
  -3  12   7      408.23      462.38     40.29 o 
  -2  12   7      119.97       73.10     26.11 o 
  -1  12   7      201.06      223.01     26.20 o 
   0  12   7      373.84      298.48     30.06 o 
   1  12   7      161.00      153.91     27.63 o 
   2  12   7      276.79      367.23     40.48 o 
   3  12   7       68.03       34.80     21.86 o 
   4  12   7       23.37        7.24     23.79 o 
   5  12   7      349.75      374.22     37.02 o 
   6  12   7        4.79       18.15     23.69 o 
   7  12   7     1063.92     1063.86     57.82 o 
   8  12   7        0.18      -26.86     23.88 o 
   9  12   7       10.69       20.53     26.61 o 
  10  12   7       51.17       42.00     31.90 o 
 -10  13   7       48.84       64.70     97.10 o 
  -9  13   7        3.04      -24.08     68.46 o 
  -8  13   7       82.82       31.73     50.33 o 
  -7  13   7       66.77      -29.25     67.78 o 
  -6  13   7       96.39      173.76     89.38 o 
  -5  13   7       14.99       49.33     49.68 o 
  -4  13   7      303.36      346.19    114.50 o 
  -3  13   7        8.28       -4.26     20.58 o 
  -2  13   7      455.74      474.66     39.17 o 
  -1  13   7        0.23       -0.85     19.47 o 
   0  13   7      123.94      153.16     30.55 o 
   1  13   7        0.85       29.09     35.04 o 
   2  13   7      103.91      106.98     30.52 o 
   3  13   7       39.13       65.54     23.48 o 
   4  13   7        2.99       22.08     21.72 o 
   5  13   7        5.46       18.28     22.68 o 
   6  13   7       78.44       71.87     40.19 o 
   7  13   7        1.37       44.88     25.95 o 
   8  13   7       35.44      -44.81     22.41 o 
   9  13   7        0.23      -13.77     28.02 o 
  -9  14   7      105.45      196.21     68.86 o 
  -8  14   7       23.22       68.80     55.31 o 
  -7  14   7       98.39       12.00     51.16 o 
  -6  14   7        7.68        8.52     58.41 o 
  -5  14   7       32.93       20.21     32.33 o 
  -4  14   7       35.80       43.65     28.65 o 
  -3  14   7      631.86      713.45     53.30 o 
  -2  14   7        0.63       -3.62     21.72 o 
  -1  14   7       55.42       60.08     25.92 o 
   0  14   7      101.56       96.38     32.37 o 
   1  14   7      149.13      168.45     34.10 o 
   2  14   7      111.71      128.34     33.62 o 
   3  14   7       77.23       89.53     48.90 o 
   4  14   7      149.75      120.97     27.83 o 
   5  14   7       44.88       59.79     26.02 o 
   6  14   7        3.06       21.84     23.90 o 
   7  14   7      305.43      314.66     47.96 o 
   8  14   7      153.37      111.46     50.80 o 
  -8  15   7       11.58      -12.99     49.61 o 
  -7  15   7       17.56       45.30     53.87 o 
  -6  15   7        9.69       26.84     65.98 o 
  -5  15   7        5.73       30.90     29.42 o 
  -4  15   7      222.22      162.95     49.04 o 
  -3  15   7       90.90      173.08     41.12 o 
  -2  15   7      420.43      314.05     48.47 o 
  -1  15   7      132.01      126.34     30.67 o 
   0  15   7        5.41       45.16     42.12 o 
   1  15   7      294.57      310.49     40.55 o 
   2  15   7       60.15      102.07     39.48 o 
   3  15   7       31.55       74.81     25.01 o 
   4  15   7       13.07       18.88     23.23 o 
   5  15   7        0.74       15.71     24.06 o 
   6  15   7        0.00       39.75     26.16 o 
  -6  16   7       54.46       69.47     46.65 o 
  -5  16   7        0.07       12.01     41.89 o 
  -4  16   7       12.68       41.90     35.11 o 
  -3  16   7       19.71       46.17     32.57 o 
  -2  16   7     1011.43     1133.41     80.71 o 
  -1  16   7      214.78      162.27     58.14 o 
   0  16   7      255.72      358.92     56.06 o 
   1  16   7       91.72      166.66     45.67 o 
   2  16   7        3.31       79.02     32.50 o 
   3  16   7       15.14       32.96     24.54 o 
   4  16   7       24.65       87.10     29.12 o 
  -3  17   7       11.47      100.76     36.42 o 
  -2  17   7      231.21      266.76     48.56 o 
  -1  17   7        1.16       49.50     33.82 o 
   0  17   7        2.53       16.68     39.99 o 
   1  17   7        1.12       55.39     41.07 o 
 -15   0   8       55.75       87.73     89.38 o 
 -14   0   8     1008.77     1244.10    166.76 o 
 -13   0   8      162.47      108.42     79.33 o 
 -12   0   8     1869.24     1471.45    160.76 o 
 -11   0   8        1.06       41.54     69.28 o 
 -10   0   8     4383.52     4591.61    256.29 o 
  -9   0   8       34.14       66.88     65.23 o 
  -8   0   8      144.19      203.74     14.24 o 
  -7   0   8      284.94      300.43     19.84 o 
  -6   0   8      443.00      522.97     18.50 o 
  -5   0   8        0.10       14.16      8.87 o 
  -4   0   8     7479.24     7286.03    133.18 o 
  -3   0   8       25.10       33.64     12.28 o 
  -2   0   8    10419.40     9340.31    331.35 o 
  -1   0   8       33.20       14.29      7.66 o 
   0   0   8       16.15        7.77     12.75 o 
   1   0   8      445.00      568.55     26.75 o 
   2   0   8    43176.96    44855.38    629.62 o 
   3   0   8      235.32      237.22     22.25 o 
   4   0   8      136.57      127.06     31.53 o 
   5   0   8       48.65       39.52     20.14 o 
   6   0   8     1062.58      907.19     48.36 o 
   7   0   8        4.55      -20.17     21.37 o 
   8   0   8       25.70       53.23     27.44 o 
   9   0   8     1267.82     1178.36     75.69 o 
  10   0   8      238.93      284.16     40.61 o 
  11   0   8        6.09        7.41     65.34 o 
  12   0   8       27.41       -5.85     74.68 o 
  13   0   8        1.72       75.28     92.68 o 
  14   0   8      100.59      102.73     96.88 o 
 -15   1   8      291.83      373.97     85.42 o 
 -14   1   8      232.10      375.12    140.37 o 
 -13   1   8      408.61      537.37    200.35 o 
 -12   1   8       40.23       59.99     51.29 o 
 -11   1   8      319.90      371.42     66.91 o 
 -10   1   8       41.58       43.44     25.80 o 
  -9   1   8       88.97       92.30     25.30 o 
  -8   1   8        6.90       -2.55      9.37 o 
  -7   1   8        1.56        9.23      9.77 o 
  -6   1   8     2694.65     2760.96     36.06 o 
  -5   1   8     1298.05     1284.89     34.59 o 
  -4   1   8      256.07      252.14     15.98 o 
  -3   1   8      221.47      230.10     13.18 o 
  -2   1   8        0.26        1.91      7.31 o 
  -1   1   8      157.32      200.70     17.24 o 
   0   1   8       11.32       10.10      8.46 o 
   1   1   8        1.31        0.56      7.58 o 
   2   1   8     1165.77     1117.06     29.09 o 
   3   1   8      877.32      947.93     25.81 o 
   4   1   8       47.45       95.55     13.43 o 
   5   1   8     2175.40     2164.37     56.25 o 
   6   1   8        0.23        6.41     18.78 o 
   7   1   8      184.81      192.89     22.10 o 
   8   1   8      678.23      674.81     38.57 o 
   9   1   8     4489.01     4259.51     83.37 o 
  10   1   8        8.70        7.56     20.36 o 
  11   1   8       61.86       99.28     30.63 o 
  12   1   8       24.48       30.48     55.70 o 
  13   1   8       15.99       68.75     63.63 o 
  14   1   8        7.76      -44.33     65.23 o 
 -15   2   8      273.56      370.14     82.72 o 
 -14   2   8        0.11       76.72     57.58 o 
 -13   2   8      108.49       51.54     54.07 o 
 -12   2   8       26.76       -0.90     63.73 o 
 -11   2   8     4401.81     4401.68    153.64 o 
 -10   2   8      119.97      112.95     34.11 o 
  -9   2   8      254.72      286.00     30.10 o 
  -8   2   8        3.35      -10.54     10.96 o 
  -7   2   8       59.99       71.31     11.29 o 
  -6   2   8      226.15      253.98     15.69 o 
  -5   2   8      195.43      134.40      9.53 o 
  -4   2   8      175.09      224.25     12.05 o 
  -3   2   8      913.95      728.38     21.91 o 
  -2   2   8       42.07       34.01      9.30 o 
  -1   2   8     2930.39     2665.84     44.63 o 
   0   2   8       26.56       12.50      8.79 o 
   1   2   8     4526.29     4258.56     60.83 o 
   2   2   8       15.86        1.31      8.84 o 
   3   2   8      381.50      333.06     17.48 o 
   4   2   8        2.83       -4.47     10.95 o 
   5   2   8        7.29       -0.99     12.57 o 
   6   2   8      247.33      319.88     29.58 o 
   7   2   8     4446.76     4305.18     80.36 o 
   8   2   8       53.54       43.71     15.78 o 
   9   2   8      352.30      358.21     32.30 o 
  10   2   8      133.43      139.93     26.72 o 
  11   2   8       24.58       35.63     31.25 o 
  12   2   8        0.77      -26.89     37.27 o 
  13   2   8        9.10      -49.77     49.23 o 
 -15   3   8        3.01       61.01     63.76 o 
 -14   3   8       89.08       42.73     58.90 o 
 -13   3   8        5.55       12.99    104.45 o 
 -12   3   8       84.24      156.39     41.53 o 
 -11   3   8       31.78       35.90     32.01 o 
 -10   3   8     1625.96     1436.70     73.74 o 
  -9   3   8      914.11      986.22     51.53 o 
  -8   3   8      133.73      135.43     18.56 o 
  -7   3   8       52.08       71.50     12.60 o 
  -6   3   8      452.30      533.73     22.45 o 
  -5   3   8       44.12       46.52      7.29 o 
  -4   3   8      425.30      421.34     16.53 o 
  -3   3   8    10610.84    10652.63    124.02 o 
  -2   3   8     1170.18      982.20     24.43 o 
  -1   3   8      236.94      230.06     13.89 o 
   0   3   8      112.28       79.46     10.73 o 
   1   3   8      300.65      254.99     19.75 o 
   2   3   8      253.28      349.52     16.75 o 
   3   3   8      242.38      177.39     15.44 o 
   4   3   8      328.99      332.69     20.99 o 
   5   3   8     1015.10     1047.48     54.32 o 
   6   3   8       41.52       21.73     14.78 o 
   7   3   8        3.45       17.52     14.45 o 
   8   3   8       11.43        6.70     22.63 o 
   9   3   8       81.34       92.72     29.64 o 
  10   3   8        0.16        4.73     20.46 o 
  11   3   8       65.65       21.61     35.69 o 
  12   3   8       32.18        1.44     38.77 o 
  13   3   8        4.05       49.10     47.32 o 
 -15   4   8       12.59      -59.75     88.33 o 
 -14   4   8       28.82       50.79     57.78 o 
 -13   4   8        0.33      -33.43     39.41 o 
 -12   4   8      529.84      556.02     60.76 o 
 -11   4   8       90.46       18.18     32.79 o 
 -10   4   8      367.44      318.89     46.19 o 
  -9   4   8       39.56       24.85     24.90 o 
  -8   4   8        4.01        5.58     12.65 o 
  -7   4   8        3.49        3.64     11.79 o 
  -6   4   8     4182.06     4103.06     72.22 o 
  -5   4   8      161.72      144.41     14.70 o 
  -4   4   8    11043.96    11599.81    135.29 o 
  -3   4   8     1200.89     1319.20     30.58 o 
  -2   4   8     3176.34     3463.85     74.94 o 
  -1   4   8       63.88      106.55     11.20 o 
   0   4   8       80.89       74.67     10.26 o 
   1   4   8      211.26      194.03     13.06 o 
   2   4   8       24.93       46.52      9.96 o 
   3   4   8       12.10       19.75     10.44 o 
   4   4   8     4227.83     4188.52     68.34 o 
   5   4   8       38.32       24.63     13.58 o 
   6   4   8      385.11      401.82     27.63 o 
   7   4   8     1256.28     1200.19     39.65 o 
   8   4   8     1342.87     1267.57     45.18 o 
   9   4   8       50.95       62.97     19.66 o 
  10   4   8      356.26      259.74     37.36 o 
  11   4   8        1.61      -23.53     33.34 o 
  12   4   8     1616.97     1741.78    113.08 o 
  13   4   8       75.05       55.20     48.23 o 
 -14   5   8        0.58      -16.50     65.01 o 
 -13   5   8       44.33       29.37     33.43 o 
 -12   5   8      117.93      262.76     54.39 o 
 -11   5   8      568.77      499.27     56.02 o 
 -10   5   8      177.08      210.22     43.19 o 
  -9   5   8     1485.33     1467.85     61.04 o 
  -8   5   8      330.09      379.17     29.62 o 
  -7   5   8      234.09      214.49     25.87 o 
  -6   5   8      916.39      963.90     27.04 o 
  -5   5   8     1390.33     1366.28     26.68 o 
  -4   5   8      292.78      306.54     13.76 o 
  -3   5   8     2293.29     2112.58     41.71 o 
  -2   5   8      527.64      587.30     25.51 o 
  -1   5   8      308.26      293.58     18.94 o 
   0   5   8        0.23        6.69      7.66 o 
   1   5   8      186.81      173.34     12.98 o 
   2   5   8       79.38       69.00     12.05 o 
   3   5   8      541.18      578.73     29.00 o 
   4   5   8      236.31      248.89     20.83 o 
   5   5   8      339.52      355.85     24.95 o 
   6   5   8       20.46       31.75     17.07 o 
   7   5   8     2477.11     2286.86     65.28 o 
   8   5   8       35.52       36.06     17.76 o 
   9   5   8      537.03      522.05     56.70 o 
  10   5   8       27.94        9.58     37.39 o 
  11   5   8       16.18       -3.14     35.06 o 
  12   5   8      129.70      170.02     47.00 o 
  13   5   8        7.27       46.46     44.37 o 
 -14   6   8       58.44       51.50     46.21 o 
 -13   6   8        0.51       92.71     49.11 o 
 -12   6   8       30.07      -11.39     40.27 o 
 -11   6   8       63.96       53.65     37.14 o 
 -10   6   8       39.54       75.39     34.82 o 
  -9   6   8     1433.20     1423.44     62.54 o 
  -8   6   8     1251.27     1396.27     59.65 o 
  -7   6   8     1943.37     2133.81     54.88 o 
  -6   6   8      512.82      567.97     20.58 o 
  -5   6   8     5759.91     5828.48     83.77 o 
  -4   6   8      474.21      588.34     22.31 o 
  -3   6   8      491.25      438.04     20.56 o 
  -2   6   8      452.62      505.52     21.97 o 
  -1   6   8     3475.69     3390.25     61.07 o 
   0   6   8        1.74       -8.56     11.19 o 
   1   6   8     1549.15     1725.93     36.97 o 
   2   6   8      263.71      267.70     19.41 o 
   3   6   8        6.45      -12.65     17.04 o 
   4   6   8       52.13       23.07     17.04 o 
   5   6   8       39.50       33.58     15.80 o 
   6   6   8        0.54        9.71     15.36 o 
   7   6   8      518.12      497.46     30.47 o 
   8   6   8      293.44      262.73     27.70 o 
   9   6   8      896.06      995.09     60.96 o 
  10   6   8       14.89       21.38     26.05 o 
  11   6   8        0.21       30.27     37.48 o 
  12   6   8        5.38       25.52     40.74 o 
  13   6   8       20.27      -34.64     41.34 o 
 -14   7   8      162.95      173.32     63.52 o 
 -13   7   8        0.78      -32.17     48.21 o 
 -12   7   8      371.10      253.86    120.20 o 
 -11   7   8       21.66        3.04     39.06 o 
 -10   7   8      328.65      288.69     61.29 o 
  -9   7   8       12.81       36.34     26.68 o 
  -8   7   8     2642.01     2798.95    103.52 o 
  -7   7   8      100.31       74.60     31.22 o 
  -6   7   8     3151.95     3360.22     69.74 o 
  -5   7   8       46.47       20.00     13.78 o 
  -4   7   8      475.99      479.81     23.17 o 
  -3   7   8      117.99      130.20     16.33 o 
  -2   7   8     1329.98     1333.30     33.80 o 
  -1   7   8       85.45       81.66     14.26 o 
   0   7   8      741.80      714.12     31.64 o 
   1   7   8        8.82        1.13     10.33 o 
   2   7   8      116.58      150.93     17.36 o 
   3   7   8        0.02        2.53     11.51 o 
   4   7   8       26.33       59.18     16.46 o 
   5   7   8      225.53      221.42     23.45 o 
   6   7   8      878.42      737.14     33.47 o 
   7   7   8       37.25       42.21     16.30 o 
   8   7   8        8.09       13.02     17.09 o 
   9   7   8       39.29       22.25     17.80 o 
  10   7   8      347.62      391.35     55.90 o 
  11   7   8        1.37        5.07     36.00 o 
  12   7   8      805.35      942.01     77.20 o 
 -13   8   8        0.09       42.96     50.15 o 
 -12   8   8        2.28       14.44     94.63 o 
 -11   8   8        2.87       -5.29     35.35 o 
 -10   8   8        0.11        1.47     31.13 o 
  -9   8   8      509.59      456.13     81.42 o 
  -8   8   8        0.26       16.17     31.61 o 
  -7   8   8     3510.77     3254.75    133.27 o 
  -6   8   8     1810.60     1771.57     73.27 o 
  -5   8   8       82.68      105.41     17.67 o 
  -4   8   8       11.32       18.19     13.70 o 
  -3   8   8      126.27      143.31     16.23 o 
  -2   8   8     1094.06     1172.64     36.75 o 
  -1   8   8      125.29      122.90     20.60 o 
   0   8   8        7.59       29.47     12.20 o 
   1   8   8      315.81      289.61     21.33 o 
   2   8   8      971.99      948.46     33.68 o 
   3   8   8      102.71       82.87     17.30 o 
   4   8   8     1903.99     1756.72     50.08 o 
   5   8   8      619.97      654.46     32.33 o 
   6   8   8      157.17      245.99     24.13 o 
   7   8   8       44.21       52.44     21.54 o 
   8   8   8      131.27      101.88     22.53 o 
   9   8   8       25.38       37.46     24.84 o 
  10   8   8      197.07      273.08     42.55 o 
  11   8   8        0.65       17.88     39.68 o 
  12   8   8        1.24      -47.36     43.83 o 
 -13   9   8        0.13      104.72     57.58 o 
 -12   9   8       54.13       65.18     49.00 o 
 -11   9   8      571.18      807.26     93.74 o 
 -10   9   8        3.52       38.50     33.65 o 
  -9   9   8      283.99      237.79     48.09 o 
  -8   9   8        9.25      -29.36     28.79 o 
  -7   9   8      115.90      153.74     32.17 o 
  -6   9   8       65.01       17.34     37.08 o 
  -5   9   8      217.99      207.97     27.58 o 
  -4   9   8       81.84       66.67     20.51 o 
  -3   9   8      145.44      198.43     31.10 o 
  -2   9   8       13.40       -5.88     14.85 o 
  -1   9   8     6946.72     6575.42    111.56 o 
   0   9   8      150.46      136.17     18.99 o 
   1   9   8     1511.43     1473.82     47.33 o 
   2   9   8        2.36       -5.79     13.19 o 
   3   9   8      437.00      482.37     28.84 o 
   4   9   8      237.33      271.42     24.16 o 
   5   9   8      182.40      251.65     26.62 o 
   6   9   8       55.27       77.72     19.38 o 
   7   9   8        5.38      -13.28     16.72 o 
   8   9   8       27.37       30.02     18.35 o 
   9   9   8        8.51      -11.23     27.35 o 
  10   9   8       71.31        0.91     25.94 o 
  11   9   8        0.22        5.85     28.59 o 
 -12  10   8       97.77      227.21     61.36 o 
 -11  10   8       77.65      136.97    122.15 o 
 -10  10   8       84.54       98.58    109.70 o 
  -9  10   8       12.58       46.45     44.38 o 
  -8  10   8       14.98      -22.16     37.96 o 
  -7  10   8      169.53      230.37     45.43 o 
  -6  10   8      278.70      337.51     40.50 o 
  -5  10   8       99.40      103.89     31.03 o 
  -4  10   8        1.04      -21.22     17.66 o 
  -3  10   8      237.05      248.29     25.71 o 
  -2  10   8       75.40       44.69     19.16 o 
  -1  10   8        3.45       17.31     15.09 o 
   0  10   8      122.12      137.55     25.43 o 
   1  10   8     1065.59     1082.81     50.28 o 
   2  10   8      430.71      487.93     39.15 o 
   3  10   8        5.35        3.53     19.58 o 
   4  10   8      285.05      336.96     28.43 o 
   5  10   8     3032.99     3173.24     85.25 o 
   6  10   8      349.81      384.25     33.05 o 
   7  10   8       37.42       37.10     24.61 o 
   8  10   8       26.90      -21.74     20.89 o 
   9  10   8      120.45       60.79     26.30 o 
  10  10   8       26.73      -15.76     22.27 o 
  11  10   8      152.10      148.35     34.36 o 
 -12  11   8      101.80      168.76     62.94 o 
 -11  11   8       43.98       68.16     52.98 o 
 -10  11   8        0.03      -26.54     38.76 o 
  -9  11   8        0.29       38.63     93.73 o 
  -8  11   8      148.79      209.54     58.03 o 
  -7  11   8       12.19       40.73     45.42 o 
  -6  11   8      257.51      350.01     66.59 o 
  -5  11   8       31.59       17.89     49.51 o 
  -4  11   8      748.10      956.41     55.55 o 
  -3  11   8        9.31      -11.70     17.69 o 
  -2  11   8      104.40       63.39     19.83 o 
  -1  11   8      164.88      147.90     28.51 o 
   0  11   8     2246.27     2372.98     75.19 o 
   1  11   8        0.82      -12.78     20.03 o 
   2  11   8        0.69        0.68     21.23 o 
   3  11   8       34.62       35.34     20.93 o 
   4  11   8     1030.27      972.89     46.10 o 
   5  11   8      102.99      122.84     24.79 o 
   6  11   8     1325.43     1184.52     58.02 o 
   7  11   8       58.42       79.50     27.74 o 
   8  11   8      169.17      156.58     51.59 o 
   9  11   8       23.82       11.61     22.80 o 
  10  11   8       51.37       -0.45     26.40 o 
 -11  12   8       67.42       94.28     58.16 o 
 -10  12   8        3.33       95.48     53.47 o 
  -9  12   8        3.38       19.57     45.24 o 
  -8  12   8       45.52       94.25     49.70 o 
  -7  12   8        1.59        0.99     42.81 o 
  -6  12   8      121.25       30.44     48.67 o 
  -5  12   8       86.07       76.21     48.54 o 
  -4  12   8      286.98      277.89     93.05 o 
  -3  12   8      211.40      256.97     40.27 o 
  -2  12   8      188.07      219.51     31.49 o 
  -1  12   8       32.32       70.41     24.32 o 
   0  12   8      562.67      533.31     45.49 o 
   1  12   8       87.46       40.07     22.51 o 
   2  12   8      580.46      581.00     49.20 o 
   3  12   8      903.62      943.56     59.71 o 
   4  12   8       50.40       68.59     24.76 o 
   5  12   8      103.46       80.68     28.91 o 
   6  12   8      146.37      106.56     27.86 o 
   7  12   8      999.02      926.61     56.01 o 
   8  12   8       15.98      -13.51     26.54 o 
   9  12   8        0.93       41.38     29.76 o 
 -10  13   8        0.01      -57.50     55.04 o 
  -9  13   8       66.18       58.92     54.15 o 
  -8  13   8       10.07       11.47     44.77 o 
  -7  13   8       53.38      151.30     58.01 o 
  -6  13   8        2.73       17.24     60.14 o 
  -5  13   8      542.62      704.53    118.17 o 
  -4  13   8       13.58      -14.74     34.15 o 
  -3  13   8        7.31        1.68     27.79 o 
  -2  13   8        1.83       -1.70     27.98 o 
  -1  13   8     1005.61      923.76     68.42 o 
   0  13   8        0.16      -20.47     21.45 o 
   1  13   8      105.11      155.25     32.41 o 
   2  13   8       65.02       16.28     24.44 o 
   3  13   8       58.66       65.09     22.75 o 
   4  13   8      272.86      357.77     37.56 o 
   5  13   8        0.00       19.92     22.50 o 
   6  13   8        0.04       45.43     27.59 o 
   7  13   8      467.62      505.62     46.43 o 
   8  13   8       19.37       32.36     26.48 o 
  -9  14   8      125.76      204.20     71.16 o 
  -8  14   8       65.73      124.47     61.41 o 
  -7  14   8       63.10       -9.43     48.73 o 
  -6  14   8        2.03       10.01     59.24 o 
  -5  14   8       92.63       47.95     30.51 o 
  -4  14   8       16.82       12.80     26.30 o 
  -3  14   8      265.08      321.01     47.72 o 
  -2  14   8       17.12       68.14     31.62 o 
  -1  14   8       35.34       37.84     28.56 o 
   0  14   8     1870.38     2031.48     80.99 o 
   1  14   8        6.74       11.91     25.04 o 
   2  14   8      273.02      270.23     61.08 o 
   3  14   8       63.69       88.53     25.26 o 
   4  14   8      136.18      159.16     34.14 o 
   5  14   8       23.51       64.30     32.88 o 
   6  14   8      162.16      179.25     35.12 o 
   7  14   8       20.18      -20.55     28.51 o 
  -7  15   8        2.95      -22.09    100.03 o 
  -6  15   8      255.51      368.36    167.66 o 
  -5  15   8        4.78       40.78     31.69 o 
  -4  15   8      111.41       98.48     36.02 o 
  -3  15   8       41.97       71.32     31.96 o 
  -2  15   8      459.28      571.89     96.48 o 
  -1  15   8       81.87       57.43     34.72 o 
   0  15   8       12.98       -3.32     30.20 o 
   1  15   8       32.51       62.82     29.83 o 
   2  15   8       57.64       52.55     44.65 o 
   3  15   8        0.01       13.74     23.43 o 
   4  15   8       19.69       11.55     22.37 o 
   5  15   8      103.43       90.47     34.49 o 
   6  15   8        1.78       23.83     37.21 o 
  -5  16   8       35.94      124.87     53.12 o 
  -4  16   8        0.63        6.45     30.98 o 
  -3  16   8      791.38      855.35     74.28 o 
  -2  16   8       33.06       62.16     54.06 o 
  -1  16   8      106.48      143.68     60.69 o 
   0  16   8        0.88        2.02     36.25 o 
   1  16   8       37.88       59.96     52.26 o 
   2  16   8        2.41        3.93     25.54 o 
   3  16   8       19.54       28.55     23.47 o 
   4  16   8        5.16       38.35     36.27 o 
  -2  17   8      152.02      111.40     42.10 o 
  -1  17   8      476.84      582.92     66.77 o 
   0  17   8        6.61       92.75     58.45 o 
 -15   1   9      188.67      186.31     71.86 o 
 -14   1   9       52.56       43.29     56.68 o 
 -13   1   9      208.18      183.85     64.71 o 
 -12   1   9      446.80      405.46     72.42 o 
 -11   1   9      456.44      394.61     66.26 o 
 -10   1   9       64.34       43.69     27.51 o 
  -9   1   9       22.34       40.91     30.00 o 
  -8   1   9       34.77       23.04     10.69 o 
  -7   1   9      360.79      313.03     16.26 o 
  -6   1   9     1262.53     1265.80     25.57 o 
  -5   1   9     2666.85     2541.05     40.05 o 
  -4   1   9     2319.31     2593.57     40.75 o 
  -3   1   9        9.85      -13.83      6.91 o 
  -2   1   9        4.04      -12.24      7.43 o 
  -1   1   9      168.43      207.31     13.89 o 
   0   1   9      597.24      514.50     19.06 o 
   1   1   9     1614.53     1809.36     35.75 o 
   2   1   9      745.47      657.99     22.05 o 
   3   1   9     1410.98     1447.30     32.90 o 
   4   1   9      567.20      602.54     27.13 o 
   5   1   9      189.64      246.37     21.66 o 
   6   1   9      137.01      138.09     19.99 o 
   7   1   9       11.64       20.37     17.38 o 
   8   1   9       43.01       36.24     18.01 o 
   9   1   9     1694.47     1695.45     58.78 o 
  10   1   9      516.47      664.64     41.33 o 
  11   1   9      224.57      166.68     35.33 o 
  12   1   9        9.71      -77.36     40.76 o 
  13   1   9       21.49       21.30     64.67 o 
 -15   2   9       34.40      -44.98     55.47 o 
 -14   2   9        0.80       36.93     56.55 o 
 -13   2   9        2.07      -29.10     45.81 o 
 -12   2   9     2747.83     2583.22    141.42 o 
 -11   2   9       15.68      -24.43     25.34 o 
 -10   2   9      159.95      182.23     44.04 o 
  -9   2   9       33.17       21.26     21.78 o 
  -8   2   9        1.48       -5.33     10.65 o 
  -7   2   9        0.44       -2.70      9.12 o 
  -6   2   9      315.06      323.62     14.74 o 
  -5   2   9       59.98       68.18      8.88 o 
  -4   2   9       73.81       84.03      9.89 o 
  -3   2   9      109.96      122.87     11.83 o 
  -2   2   9     7646.53     7507.51     99.25 o 
  -1   2   9      156.71      149.93     11.95 o 
   0   2   9       27.90       12.11      9.34 o 
   1   2   9      100.58      124.10     13.30 o 
   2   2   9      120.81      169.53     13.76 o 
   3   2   9      101.43      154.50     16.50 o 
   4   2   9       51.72       28.43     13.71 o 
   5   2   9       20.45       26.79     14.66 o 
   6   2   9     2916.42     2563.75     57.50 o 
   7   2   9      368.33      370.27     30.07 o 
   8   2   9      294.18      337.32     25.22 o 
   9   2   9        0.00      -12.33     16.88 o 
  10   2   9       32.90       18.22     24.56 o 
  11   2   9       41.73       37.83     38.11 o 
  12   2   9      108.79       69.19     43.69 o 
  13   2   9       22.85      -67.40     48.37 o 
 -15   3   9       24.34       62.38     64.74 o 
 -14   3   9       11.80       17.35     54.71 o 
 -13   3   9      148.09       67.11     58.50 o 
 -12   3   9        4.16       46.45     34.11 o 
 -11   3   9      443.88      480.43     53.21 o 
 -10   3   9      186.67      128.00     39.75 o 
  -9   3   9      536.58      607.37     49.33 o 
  -8   3   9       64.06       36.04     17.71 o 
  -7   3   9       44.35       24.48     11.12 o 
  -6   3   9       13.92       23.96     11.68 o 
  -5   3   9     2054.11     1911.66     34.04 o 
  -4   3   9       68.92       85.98     15.75 o 
  -3   3   9     9502.31     9466.25    120.72 o 
  -2   3   9       37.21       22.43      8.83 o 
  -1   3   9       25.28       57.11     10.98 o 
   0   3   9      643.49      716.45     22.62 o 
   1   3   9     2873.81     2772.14     47.00 o 
   2   3   9      731.73      908.37     25.54 o 
   3   3   9      101.26       80.40     14.91 o 
   4   3   9       75.68       72.95     15.76 o 
   5   3   9      337.74      307.77     34.25 o 
   6   3   9       29.02       13.33     15.80 o 
   7   3   9    11039.80    10371.88    180.08 o 
   8   3   9       42.44       33.38     16.32 o 
   9   3   9      528.80      410.82     36.98 o 
  10   3   9       21.37       18.03     26.79 o 
  11   3   9        1.20      -24.05     34.44 o 
  12   3   9       10.56      -11.59     37.87 o 
  13   3   9       11.87      -27.43     58.36 o 
 -15   4   9        0.14       26.84     91.48 o 
 -14   4   9       23.05        3.72     51.42 o 
 -13   4   9      224.66      328.61     61.88 o 
 -12   4   9        1.28       -1.32     44.44 o 
 -11   4   9      198.58      288.15     62.83 o 
 -10   4   9       82.15       67.99     24.39 o 
  -9   4   9     1982.25     1884.23     58.91 o 
  -8   4   9       24.59       23.08     12.87 o 
  -7   4   9      696.54      696.91     27.17 o 
  -6   4   9     1000.93     1000.99     32.90 o 
  -5   4   9       82.04      105.92     16.79 o 
  -4   4   9        5.54        8.26      9.53 o 
  -3   4   9     1054.50     1202.04     36.08 o 
  -2   4   9      324.67      324.47     19.94 o 
  -1   4   9     1459.28     1830.67     39.52 o 
   0   4   9      512.09      514.97     18.65 o 
   1   4   9      352.40      515.07     19.86 o 
   2   4   9       50.16       38.79     11.22 o 
   3   4   9       14.59       10.96     11.58 o 
   4   4   9      104.21      120.12     16.51 o 
   5   4   9       57.32       34.13     22.18 o 
   6   4   9      151.80       97.43     20.87 o 
   7   4   9     1446.34     1357.19     55.09 o 
   8   4   9        0.03        2.63     15.19 o 
   9   4   9      494.07      436.69     32.52 o 
  10   4   9       26.52       50.81     29.80 o 
  11   4   9        5.05        3.37     36.41 o 
  12   4   9      102.99      172.86     49.50 o 
  13   4   9       76.00       55.67     43.64 o 
 -14   5   9       30.96       17.85     42.87 o 
 -13   5   9      129.47      153.51     52.03 o 
 -12   5   9       95.31       72.66     39.51 o 
 -11   5   9       31.04        2.85     31.99 o 
 -10   5   9       64.97      103.98     36.04 o 
  -9   5   9      875.27      914.84     53.19 o 
  -8   5   9      277.80      259.31     24.71 o 
  -7   5   9       10.45        1.52     15.26 o 
  -6   5   9     1390.21     1278.13     27.89 o 
  -5   5   9      210.93      246.03     13.52 o 
  -4   5   9     1128.55     1200.56     28.41 o 
  -3   5   9      162.13      193.28     15.71 o 
  -2   5   9      157.24      179.45     16.43 o 
  -1   5   9      955.82      848.30     31.95 o 
   0   5   9      538.63      495.85     28.24 o 
   1   5   9       10.07       -3.91     11.27 o 
   2   5   9      704.16      864.91     36.06 o 
   3   5   9       60.73       89.96     13.80 o 
   4   5   9     1648.43     1699.58     41.57 o 
   5   5   9       89.96       69.35     27.31 o 
   6   5   9      881.86      930.09     43.72 o 
   7   5   9        1.97       -8.48     16.94 o 
   8   5   9        0.02       37.53     17.52 o 
   9   5   9      274.53      326.11     32.92 o 
  10   5   9        2.87      -31.02     31.28 o 
  11   5   9       45.75       90.66     42.02 o 
  12   5   9       75.12      103.86     45.60 o 
  13   5   9        7.91      -20.47     45.39 o 
 -14   6   9      148.77      209.98     64.56 o 
 -13   6   9        0.98       33.15     46.37 o 
 -12   6   9      291.38      168.84     49.76 o 
 -11   6   9       15.31      -51.67     27.14 o 
 -10   6   9      593.30      733.36     78.76 o 
  -9   6   9      387.75      344.04     42.80 o 
  -8   6   9       16.27       50.97     22.38 o 
  -7   6   9      573.74      650.19     36.61 o 
  -6   6   9     1367.88     1414.65     40.35 o 
  -5   6   9       85.17      103.22     12.42 o 
  -4   6   9      459.51      496.51     22.26 o 
  -3   6   9        6.14      -17.11     14.38 o 
  -2   6   9      644.15      638.60     29.28 o 
  -1   6   9       43.19       58.06     12.17 o 
   0   6   9        0.01      -15.30      9.75 o 
   1   6   9      811.24      949.69     28.14 o 
   2   6   9        2.57        4.42     11.15 o 
   3   6   9      724.20      707.79     28.04 o 
   4   6   9      271.49      261.63     20.65 o 
   5   6   9       31.18       43.32     16.35 o 
   6   6   9     2520.30     2543.27     68.28 o 
   7   6   9       11.49        8.36     16.13 o 
   8   6   9      768.85      683.99     81.51 o 
   9   6   9      110.20      111.70     26.06 o 
  10   6   9      125.22       98.76     53.25 o 
  11   6   9        7.73       60.53     41.19 o 
  12   6   9       81.41      169.80     50.75 o 
 -14   7   9        0.03       80.20     50.39 o 
 -13   7   9       46.97       61.10     43.84 o 
 -12   7   9       77.60       73.09     51.15 o 
 -11   7   9      284.65      326.75     64.55 o 
 -10   7   9       18.17        0.81     34.65 o 
  -9   7   9      425.71      448.88     50.14 o 
  -8   7   9      485.37      540.51     43.42 o 
  -7   7   9      657.47      600.16     44.01 o 
  -6   7   9       49.30       48.94     19.18 o 
  -5   7   9      999.22     1190.56     37.81 o 
  -4   7   9      287.58      240.52     18.15 o 
  -3   7   9      162.53      152.91     14.72 o 
  -2   7   9      248.43      243.39     19.07 o 
  -1   7   9      289.48      321.04     22.92 o 
   0   7   9       34.11       41.75     12.82 o 
   1   7   9        5.34      -10.48     10.00 o 
   2   7   9      169.47      120.78     16.82 o 
   3   7   9        3.07       25.53     12.48 o 
   4   7   9       24.90       25.61     17.94 o 
   5   7   9       34.30       47.30     17.47 o 
   6   7   9       36.95       51.88     17.39 o 
   7   7   9       39.50       35.44     16.85 o 
   8   7   9       10.07       31.49     19.35 o 
   9   7   9        3.86       -5.07     17.95 o 
  10   7   9       65.03       86.77     31.11 o 
  11   7   9       26.18       20.58     37.47 o 
  12   7   9        0.01       -2.01     39.51 o 
 -13   8   9       37.04       77.73    117.27 o 
 -12   8   9        8.94      -14.30     37.62 o 
 -11   8   9       34.14       45.20     89.45 o 
 -10   8   9        0.01      -31.76     36.65 o 
  -9   8   9      821.89      804.78     64.46 o 
  -8   8   9        0.52      -16.74     19.73 o 
  -7   8   9     5851.56     5776.28    182.06 o 
  -6   8   9     2264.24     2313.89     80.21 o 
  -5   8   9      214.43      185.42     21.10 o 
  -4   8   9        9.11       -1.35     12.72 o 
  -3   8   9       21.43       21.78     12.95 o 
  -2   8   9      186.63      229.34     21.23 o 
  -1   8   9       25.48       38.24     14.54 o 
   0   8   9       52.32       48.87     14.21 o 
   1   8   9       64.47       43.96     16.54 o 
   2   8   9      247.30      281.12     31.01 o 
   3   8   9       15.54       30.88     14.95 o 
   4   8   9     1963.18     1924.90     53.19 o 
   5   8   9     1515.38     1456.40     48.39 o 
   6   8   9      170.94      171.15     22.56 o 
   7   8   9      312.09      272.40     33.78 o 
   8   8   9        5.11        0.82     17.62 o 
   9   8   9       24.39        6.40     20.89 o 
  10   8   9       77.16       46.01     29.32 o 
  11   8   9        4.42      -59.78     34.12 o 
  12   8   9       73.23      153.83     51.18 o 
 -13   9   9       51.58       35.79     45.67 o 
 -12   9   9       75.78      100.06     55.90 o 
 -11   9   9        4.89       20.01     42.88 o 
 -10   9   9      767.97      905.32     94.08 o 
  -9   9   9        2.22       30.17     33.25 o 
  -8   9   9     1450.69     1290.14     85.64 o 
  -7   9   9        0.02      -14.87     24.01 o 
  -6   9   9      183.07      175.09     32.24 o 
  -5   9   9        0.70       21.65     18.79 o 
  -4   9   9      402.68      396.06     28.67 o 
  -3   9   9        1.75       22.07     18.24 o 
  -2   9   9     1840.27     1695.94     61.44 o 
  -1   9   9       39.46       30.03     20.90 o 
   0   9   9      129.42      162.22     21.63 o 
   1   9   9       64.33       54.11     17.93 o 
   2   9   9      868.59     1011.94     48.58 o 
   3   9   9       20.53       25.61     18.00 o 
   4   9   9      126.72       85.25     22.10 o 
   5   9   9      208.71      239.11     23.82 o 
   6   9   9        0.07       -5.11     16.47 o 
   7   9   9      131.80       78.40     22.19 o 
   8   9   9      139.25      147.79     26.42 o 
   9   9   9        4.43      -17.55     23.43 o 
  10   9   9      183.84      166.04     33.84 o 
  11   9   9        0.20      -18.51     37.80 o 
 -12  10   9       23.01       31.30     52.59 o 
 -11  10   9      181.73      142.84     53.67 o 
 -10  10   9       41.09       56.55     62.01 o 
  -9  10   9       10.02       55.49     45.42 o 
  -8  10   9        7.71       20.81     41.36 o 
  -7  10   9      150.27      150.82     37.73 o 
  -6  10   9      115.58      139.31     38.01 o 
  -5  10   9     1231.35     1147.83     63.81 o 
  -4  10   9      770.07      675.70     43.25 o 
  -3  10   9        1.24        7.64     20.82 o 
  -2  10   9       41.74       38.09     19.65 o 
  -1  10   9      702.45      775.87     42.59 o 
   0  10   9       52.57       32.54     21.71 o 
   1  10   9     1798.26     1799.72     63.66 o 
   2  10   9      225.03      198.40     30.81 o 
   3  10   9       64.86       66.48     20.69 o 
   4  10   9      654.79      673.10     39.31 o 
   5  10   9      891.20     1025.42     47.74 o 
   6  10   9        7.45      -18.22     18.07 o 
   7  10   9       26.79       21.27     32.92 o 
   8  10   9      171.20      157.74     35.89 o 
   9  10   9      245.50      379.40     44.03 o 
  10  10   9        7.48      -37.05     43.72 o 
 -11  11   9       17.61      -39.40     38.91 o 
 -10  11   9        0.82       29.78     47.27 o 
  -9  11   9       45.73       49.13     46.13 o 
  -8  11   9       32.75       13.84     41.60 o 
  -7  11   9     1172.25     1142.72    139.84 o 
  -6  11   9        0.10      -72.93     65.46 o 
  -5  11   9     1077.85     1363.66    103.77 o 
  -4  11   9        6.68      -18.08     19.28 o 
  -3  11   9       41.81       77.67     21.28 o 
  -2  11   9       43.24       59.06     22.78 o 
  -1  11   9      524.10      486.65     41.14 o 
   0  11   9        2.10       12.82     19.77 o 
   1  11   9     1348.15     1399.22     58.80 o 
   2  11   9      129.80      112.80     28.44 o 
   3  11   9     1163.04     1182.74     60.40 o 
   4  11   9       11.02       -4.28     23.03 o 
   5  11   9      963.20      981.03     52.83 o 
   6  11   9        1.21      -13.07     21.88 o 
   7  11   9      608.46      511.89     45.20 o 
   8  11   9        0.30       -7.81     23.25 o 
   9  11   9       61.21      107.97     38.36 o 
  10  11   9        8.45       11.99     29.29 o 
 -11  12   9       13.38        1.56     48.42 o 
 -10  12   9       94.61      102.47     57.37 o 
  -9  12   9       57.57        7.38     44.77 o 
  -8  12   9        9.82       24.77     45.31 o 
  -7  12   9       13.68      -13.98     45.03 o 
  -6  12   9        0.07      101.65     49.65 o 
  -5  12   9        0.10      -70.18     39.59 o 
  -4  12   9      191.05      173.88     63.88 o 
  -3  12   9        3.02       -8.25     26.71 o 
  -2  12   9       27.51       60.96     27.45 o 
  -1  12   9      661.22      640.75     66.22 o 
   0  12   9      181.95      187.37     33.90 o 
   1  12   9        2.78       13.95     29.78 o 
   2  12   9      139.55      125.55     48.85 o 
   3  12   9       56.24       21.76     36.92 o 
   4  12   9      383.18      420.20     41.73 o 
   5  12   9       15.72       40.15     27.69 o 
   6  12   9        0.21      -12.59     20.81 o 
   7  12   9      262.01      217.25     35.44 o 
   8  12   9       87.67       83.16     37.89 o 
   9  12   9       31.58       23.13     28.48 o 
 -10  13   9       35.05       96.30     58.05 o 
  -9  13   9       31.72      -15.66     51.21 o 
  -8  13   9       26.14       55.13     53.18 o 
  -7  13   9        4.56       73.38     53.59 o 
  -6  13   9      181.57      213.26    164.14 o 
  -5  13   9        6.12       -8.01     36.95 o 
  -4  13   9      426.64      400.39    122.97 o 
  -3  13   9      289.09      252.50     52.94 o 
  -2  13   9       36.59       81.78     36.28 o 
  -1  13   9       18.64        4.20     31.28 o 
   0  13   9      529.85      565.08     56.47 o 
   1  13   9       75.65       90.72     30.28 o 
   2  13   9       26.01       25.37     37.57 o 
   3  13   9        3.59        2.66     20.26 o 
   4  13   9     1641.86     1750.72     68.87 o 
   5  13   9        2.73       23.37     24.43 o 
   6  13   9        2.49       18.96     29.51 o 
   7  13   9       32.96       47.21     28.72 o 
   8  13   9       10.03        8.53     27.27 o 
  -8  14   9        0.67        3.58     72.73 o 
  -7  14   9      294.70      383.18    108.35 o 
  -6  14   9       18.59      108.87     72.88 o 
  -5  14   9        2.86       13.18     37.45 o 
  -4  14   9        0.63       12.92     36.36 o 
  -3  14   9       90.86       46.35     47.84 o 
  -2  14   9      113.20      100.41     48.69 o 
  -1  14   9      273.72      269.85     55.13 o 
   0  14   9      271.24      188.61     43.59 o 
   1  14   9      190.96      154.23     34.94 o 
   2  14   9       48.44      120.17     33.91 o 
   3  14   9      317.06      307.56     35.82 o 
   4  14   9       57.73       38.74     25.34 o 
   5  14   9       40.92       81.05     48.63 o 
   6  14   9       43.17       79.34     30.24 o 
   7  14   9        3.78       28.26     29.73 o 
  -7  15   9        0.06      -22.94     71.83 o 
  -6  15   9        9.35       -4.90     39.49 o 
  -5  15   9       38.01       52.05     32.17 o 
  -4  15   9       23.78       54.52     34.66 o 
  -3  15   9      130.20      181.09     67.11 o 
  -2  15   9        0.65       -8.94     27.19 o 
  -1  15   9       11.99       24.37     29.65 o 
   0  15   9       12.99       10.45     29.48 o 
   1  15   9       38.86        2.65     56.61 o 
   2  15   9      230.11      328.89     72.19 o 
   3  15   9       64.14       37.47     33.53 o 
   4  15   9        2.04        7.95     24.87 o 
   5  15   9       69.81      119.31     31.20 o 
  -5  16   9       23.16       24.45     68.83 o 
  -4  16   9       43.42      110.66     75.47 o 
  -3  16   9       24.79      103.69     42.71 o 
  -2  16   9        0.11       21.22     32.17 o 
  -1  16   9        7.27       63.29     35.86 o 
   0  16   9       19.60       35.77     42.22 o 
   1  16   9        0.14       82.51     41.92 o 
   2  16   9        3.78       17.07     52.10 o 
   3  16   9       47.88       51.74     27.86 o 
 -15   0  10       97.83      145.47    103.03 o 
 -14   0  10      255.68      133.32     92.53 o 
 -13   0  10       42.51        2.55     71.98 o 
 -12   0  10     1031.54     1031.30    137.52 o 
 -11   0  10        0.71       25.49     64.78 o 
 -10   0  10     1778.28     1562.03    140.82 o 
  -9   0  10        0.13       10.34     32.42 o 
  -8   0  10      275.60      351.43     34.84 o 
  -7   0  10      241.41      253.97     17.05 o 
  -6   0  10      603.95      552.65     23.48 o 
  -5   0  10      195.58      216.71     16.11 o 
  -4   0  10      561.72      505.19     34.98 o 
  -3   0  10      146.36      153.50     18.60 o 
  -2   0  10     2708.64     2206.48     83.93 o 
  -1   0  10      149.46      129.88     21.36 o 
   0   0  10       71.98       79.57     23.48 o 
   1   0  10        6.95       37.61     20.20 o 
   2   0  10    10065.15    10719.25    193.22 o 
   3   0  10       10.58       12.68     18.07 o 
   4   0  10      916.44      983.40     48.06 o 
   5   0  10       12.78       -9.91     17.41 o 
   6   0  10     1190.12      987.20     58.57 o 
   7   0  10        0.62       42.92     25.54 o 
   8   0  10     4648.21     4487.00    158.29 o 
   9   0  10       43.68      -27.87     38.38 o 
  10   0  10      192.63      254.85     79.87 o 
  11   0  10       44.13       -5.66     61.38 o 
  12   0  10        5.57      110.07     96.58 o 
  13   0  10        2.11      -55.94     83.38 o 
 -15   1  10        1.68       34.63    103.70 o 
 -14   1  10        7.33       13.24     52.35 o 
 -13   1  10      275.55      336.87    153.26 o 
 -12   1  10      856.77      892.02     91.47 o 
 -11   1  10      117.16       96.67     49.67 o 
 -10   1  10      181.37      278.16     33.09 o 
  -9   1  10      690.78      716.15     51.44 o 
  -8   1  10      463.51      440.59     28.64 o 
  -7   1  10      630.91      649.26     15.74 o 
  -6   1  10      387.36      398.22     16.46 o 
  -5   1  10     3533.26     3605.53     52.75 o 
  -4   1  10     4650.02     4753.43     93.91 o 
  -3   1  10       96.22       83.36     10.62 o 
  -2   1  10       19.07        0.08      9.37 o 
  -1   1  10        1.61       -1.01      8.77 o 
   0   1  10       24.70       16.34      9.85 o 
   1   1  10     1760.66     1770.15     36.53 o 
   2   1  10     1331.99     1340.42     31.38 o 
   3   1  10        6.31        1.76     11.99 o 
   4   1  10        0.04        1.00     13.37 o 
   5   1  10       51.69       45.42     17.57 o 
   6   1  10      397.37      395.03     35.77 o 
   7   1  10       41.37       42.66     19.03 o 
   8   1  10      294.61      346.56     29.09 o 
   9   1  10        0.20       10.10     21.65 o 
  10   1  10      980.76     1014.83     54.69 o 
  11   1  10        9.23       40.75     50.31 o 
  12   1  10        2.03       49.57     52.95 o 
  13   1  10       35.94        9.65     68.61 o 
 -15   2  10       23.54      -15.49     61.45 o 
 -14   2  10        0.12      -18.92     88.78 o 
 -13   2  10       58.99       34.48     54.01 o 
 -12   2  10        2.97       50.15     50.74 o 
 -11   2  10      353.16      379.99     76.21 o 
 -10   2  10      146.51      124.41     32.71 o 
  -9   2  10      452.21      485.22     41.01 o 
  -8   2  10        5.01       27.68     12.31 o 
  -7   2  10     1366.89     1394.95     34.52 o 
  -6   2  10      107.31       84.40      9.35 o 
  -5   2  10        0.32        4.64      7.69 o 
  -4   2  10      336.28      304.92     14.75 o 
  -3   2  10        2.18       -3.82      6.83 o 
  -2   2  10       49.32       51.56     10.44 o 
  -1   2  10     2950.95     2877.06     47.04 o 
   0   2  10       92.08       81.15     12.34 o 
   1   2  10     1787.45     1825.69     37.68 o 
   2   2  10        6.87        2.09     12.03 o 
   3   2  10      278.46      396.03     28.05 o 
   4   2  10        0.00       29.88     13.09 o 
   5   2  10        5.14      -11.71     13.95 o 
   6   2  10      160.90      179.93     22.07 o 
   7   2  10     1807.48     1820.07     51.79 o 
   8   2  10      192.70      146.26     25.93 o 
   9   2  10      122.16      159.42     27.78 o 
  10   2  10        1.95      -27.70     26.18 o 
  11   2  10      737.23      816.82     69.55 o 
  12   2  10        0.69      -33.50     48.15 o 
  13   2  10      225.73      311.18     74.52 o 
 -15   3  10       60.24       94.33     68.52 o 
 -14   3  10      405.54      328.59    139.84 o 
 -13   3  10       31.40       34.23     35.54 o 
 -12   3  10      241.90      277.28     48.25 o 
 -11   3  10      588.10      535.46     54.34 o 
 -10   3  10       29.33        3.46     21.65 o 
  -9   3  10        5.00       12.12     29.26 o 
  -8   3  10      376.33      467.92     25.40 o 
  -7   3  10       45.02       35.98     13.65 o 
  -6   3  10        5.01       11.76      7.46 o 
  -5   3  10      418.74      410.08     16.66 o 
  -4   3  10     2683.83     2494.24     44.52 o 
  -3   3  10       73.55       99.17     10.98 o 
  -2   3  10        4.73        8.67      8.57 o 
  -1   3  10      934.99      971.37     26.47 o 
   0   3  10    11522.46    11908.16    168.39 o 
   1   3  10      804.26      841.35     27.85 o 
   2   3  10      279.98      353.45     20.76 o 
   3   3  10       47.10       30.70     15.22 o 
   4   3  10      125.67      103.97     20.25 o 
   5   3  10      582.50      601.28     30.20 o 
   6   3  10      204.38      216.94     28.18 o 
   7   3  10     1476.46     1346.65     52.91 o 
   8   3  10       12.16       19.20     19.48 o 
   9   3  10       25.22       51.74     24.12 o 
  10   3  10       11.16       -8.53     26.21 o 
  11   3  10      320.93      280.02     50.85 o 
  12   3  10       32.96      109.14     47.00 o 
  13   3  10        7.01      -28.92     55.80 o 
 -14   4  10      142.27      109.60     48.76 o 
 -13   4  10        5.05       21.78     33.72 o 
 -12   4  10      281.36      210.36     45.39 o 
 -11   4  10        5.71      -29.59     27.91 o 
 -10   4  10      422.37      489.25     42.70 o 
  -9   4  10      482.34      481.28     39.94 o 
  -8   4  10     2318.24     2324.51     58.46 o 
  -7   4  10       45.92       42.48     14.13 o 
  -6   4  10     2674.34     2466.38     38.16 o 
  -5   4  10      202.25      188.15     18.63 o 
  -4   4  10      829.73      735.61     22.44 o 
  -3   4  10        0.26        1.77      8.02 o 
  -2   4  10     3072.42     3298.72     55.35 o 
  -1   4  10      652.57      668.45     28.62 o 
   0   4  10     1141.87     1164.44     33.70 o 
   1   4  10        0.27       -0.32     11.41 o 
   2   4  10      460.81      462.56     22.79 o 
   3   4  10        0.00        8.00     11.75 o 
   4   4  10       17.60       22.93     19.65 o 
   5   4  10       10.47       20.52     17.20 o 
   6   4  10      359.97      376.66     29.72 o 
   7   4  10     1109.78      993.33     42.90 o 
   8   4  10     1068.03     1148.47     45.99 o 
   9   4  10        5.52        0.58     29.09 o 
  10   4  10      533.76      601.00     49.78 o 
  11   4  10        5.12       10.66     38.84 o 
  12   4  10       13.06      -74.96     37.60 o 
  13   4  10       10.98      -58.62     43.57 o 
 -14   5  10       11.25       51.68     47.45 o 
 -13   5  10      316.83      364.02     65.50 o 
 -12   5  10       19.14      -17.28     42.36 o 
 -11   5  10      840.68      851.83     85.48 o 
 -10   5  10       47.05      115.14     36.44 o 
  -9   5  10     2804.71     2711.88     73.71 o 
  -8   5  10        7.80       20.99     16.70 o 
  -7   5  10       82.17       74.33     17.39 o 
  -6   5  10        0.11      -14.83      9.37 o 
  -5   5  10      751.33      767.12     24.77 o 
  -4   5  10       40.50       22.30     11.55 o 
  -3   5  10     2724.51     2773.47     55.31 o 
  -2   5  10      365.60      377.57     23.42 o 
  -1   5  10      243.81      243.68     16.87 o 
   0   5  10       84.11       74.63     14.81 o 
   1   5  10       42.26       36.26     11.01 o 
   2   5  10       11.39       15.95     11.91 o 
   3   5  10      161.28      163.28     22.27 o 
   4   5  10        9.88        9.71     15.53 o 
   5   5  10     2556.80     2490.22     72.14 o 
   6   5  10       19.26       29.84     19.48 o 
   7   5  10       33.25       22.38     20.66 o 
   8   5  10       97.02       76.18     20.33 o 
   9   5  10        7.39       39.00     26.31 o 
  10   5  10      200.85      194.97     44.96 o 
  11   5  10       68.89       51.44     38.87 o 
  12   5  10       64.57       14.35     50.36 o 
 -14   6  10       68.72      117.07     55.82 o 
 -13   6  10       59.12      128.03     51.85 o 
 -12   6  10       88.89       35.29     60.44 o 
 -11   6  10       25.87       37.07     39.47 o 
 -10   6  10        2.40       15.94     38.51 o 
  -9   6  10      680.84      750.18     80.97 o 
  -8   6  10      370.72      286.75     28.60 o 
  -7   6  10      450.83      504.98     34.55 o 
  -6   6  10        5.63       25.87     12.94 o 
  -5   6  10      201.63      238.39     16.41 o 
  -4   6  10       19.94       11.70     11.86 o 
  -3   6  10      490.22      537.12     27.17 o 
  -2   6  10       48.25       32.42     13.97 o 
  -1   6  10      730.40      802.48     28.39 o 
   0   6  10      121.50      146.14     18.69 o 
   1   6  10      564.53      671.39     27.60 o 
   2   6  10       42.31       52.73     14.12 o 
   3   6  10     1662.13     1455.03     46.93 o 
   4   6  10       20.09       22.01     13.89 o 
   5   6  10      273.52      312.50     27.08 o 
   6   6  10     1158.23     1118.64     54.43 o 
   7   6  10       72.04       49.40     19.64 o 
   8   6  10       66.48       52.22     18.43 o 
   9   6  10       50.17       34.00     23.11 o 
  10   6  10        2.88       30.20     37.08 o 
  11   6  10        0.35       17.62     37.62 o 
  12   6  10      234.87      306.88     76.80 o 
 -13   7  10        8.83       39.82     42.30 o 
 -12   7  10        4.39       -4.11     38.28 o 
 -11   7  10       72.26       64.49    123.42 o 
 -10   7  10       88.45       11.42     70.78 o 
  -9   7  10       64.43      120.40     33.21 o 
  -8   7  10     2714.25     2929.24     91.10 o 
  -7   7  10       38.48       67.44     21.43 o 
  -6   7  10     3197.02     3047.20     79.25 o 
  -5   7  10      219.61      239.21     22.55 o 
  -4   7  10       30.93       63.93     13.66 o 
  -3   7  10      228.36      192.47     19.58 o 
  -2   7  10      201.95      248.32     19.43 o 
  -1   7  10       74.48       74.11     16.88 o 
   0   7  10      862.56      880.51     34.95 o 
   1   7  10      157.23      145.77     19.83 o 
   2   7  10       57.04       51.50     15.18 o 
   3   7  10      397.44      396.34     24.10 o 
   4   7  10       76.92       26.87     16.73 o 
   5   7  10      398.85      404.70     44.90 o 
   6   7  10      149.12      109.11     21.24 o 
   7   7  10        1.97       -8.47     14.81 o 
   8   7  10        1.59      -12.38     22.59 o 
   9   7  10        9.24       13.05     19.11 o 
  10   7  10      682.09      617.90     60.92 o 
  11   7  10       58.30      121.92     44.65 o 
  12   7  10      168.31      193.66     53.69 o 
 -13   8  10       10.47       21.40     44.19 o 
 -12   8  10       11.52      -14.08     44.06 o 
 -11   8  10        3.22       89.22     50.76 o 
 -10   8  10       45.86      -13.59     39.79 o 
  -9   8  10       80.73       75.86     39.02 o 
  -8   8  10       62.50       35.06     26.36 o 
  -7   8  10     1304.26     1359.05     64.83 o 
  -6   8  10     1009.04     1180.96     64.90 o 
  -5   8  10      476.10      467.83     51.34 o 
  -4   8  10      357.13      396.36     23.33 o 
  -3   8  10      496.90      466.91     27.32 o 
  -2   8  10      640.90      566.73     36.04 o 
  -1   8  10      230.46      208.41     21.65 o 
   0   8  10        2.71        3.13     13.90 o 
   1   8  10       14.68       25.32     15.06 o 
   2   8  10        0.72        8.84     14.81 o 
   3   8  10       30.45       14.29     16.79 o 
   4   8  10     1224.97     1290.18     44.44 o 
   5   8  10      185.56      204.84     25.82 o 
   6   8  10       14.69       26.03     19.39 o 
   7   8  10        0.05       19.57     18.02 o 
   8   8  10      251.05      205.62     29.34 o 
   9   8  10        2.28       -8.20     24.70 o 
  10   8  10      578.92      598.23     61.63 o 
  11   8  10       26.20       -9.79     40.57 o 
 -13   9  10        1.46       79.41     96.80 o 
 -12   9  10       24.87       23.71     47.21 o 
 -11   9  10       36.34       82.61     52.42 o 
 -10   9  10      102.85       92.86     56.39 o 
  -9   9  10      674.57      663.03     64.14 o 
  -8   9  10        0.09       13.79     27.39 o 
  -7   9  10      512.04      394.70     44.15 o 
  -6   9  10       74.21       70.40     27.19 o 
  -5   9  10      146.78      167.47     29.47 o 
  -4   9  10       90.56      112.39     29.28 o 
  -3   9  10      188.91      225.86     27.95 o 
  -2   9  10       47.94       58.34     19.85 o 
  -1   9  10      278.25      306.55     26.53 o 
   0   9  10       31.81       45.11     17.28 o 
   1   9  10      324.52      339.11     40.09 o 
   2   9  10        0.02        6.24     16.86 o 
   3   9  10     2482.60     2295.45     64.05 o 
   4   9  10      135.72      144.27     25.10 o 
   5   9  10     4749.68     4556.17    109.93 o 
   6   9  10        0.17       12.31     19.60 o 
   7   9  10      125.93      124.71     26.28 o 
   8   9  10      135.12      123.36     27.22 o 
   9   9  10       43.45       24.32     24.30 o 
  10   9  10        0.05      -21.81     27.81 o 
  11   9  10       73.72       80.77     43.92 o 
 -12  10  10       50.63       65.77     84.50 o 
 -11  10  10        0.00      -38.40     40.20 o 
 -10  10  10      133.45      230.52     60.93 o 
  -9  10  10      260.51      305.59     97.03 o 
  -8  10  10      347.90      345.01     67.11 o 
  -7  10  10        0.08       37.57     42.96 o 
  -6  10  10        2.68       -9.23     26.07 o 
  -5  10  10       44.82       -8.95     25.41 o 
  -4  10  10       73.47       69.20     23.37 o 
  -3  10  10      377.75      341.07     33.44 o 
  -2  10  10      495.25      517.19     43.79 o 
  -1  10  10      572.84      642.03     69.60 o 
   0  10  10        1.24       11.98     19.79 o 
   1  10  10       37.16       48.44     18.71 o 
   2  10  10      776.52      873.54     48.42 o 
   3  10  10        1.43       20.30     18.79 o 
   4  10  10      306.99      315.49     33.89 o 
   5  10  10     1402.05     1510.55    101.76 o 
   6  10  10      152.46      233.51     34.49 o 
   7  10  10      325.57      319.44     40.10 o 
   8  10  10      124.77      102.54     37.35 o 
   9  10  10      127.20       87.52     28.94 o 
  10  10  10      102.82      197.89     39.74 o 
 -11  11  10       11.85       29.77     49.99 o 
 -10  11  10       61.53       34.40     47.85 o 
  -9  11  10       16.27       36.74     43.99 o 
  -8  11  10      531.54      389.22     71.56 o 
  -7  11  10       45.68       84.14     49.24 o 
  -6  11  10      467.78      422.59     72.35 o 
  -5  11  10        1.87       -0.92     40.12 o 
  -4  11  10      172.95      260.98     54.29 o 
  -3  11  10       10.26       11.17     22.52 o 
  -2  11  10      279.45      267.32     36.09 o 
  -1  11  10        0.04       -0.54     26.17 o 
   0  11  10       79.07      107.05     28.44 o 
   1  11  10       52.82      102.50     30.59 o 
   2  11  10      838.25      729.22     62.48 o 
   3  11  10        4.37       -0.78     23.20 o 
   4  11  10        0.57        9.19     21.63 o 
   5  11  10       31.29       61.56     32.56 o 
   6  11  10        5.66      -11.46     24.02 o 
   7  11  10        1.81       27.41     27.60 o 
   8  11  10        4.98       19.57     25.17 o 
   9  11  10       48.62       36.01     30.45 o 
 -10  12  10       13.57       30.14     51.16 o 
  -9  12  10       49.36       -0.54     46.74 o 
  -8  12  10       85.50      -35.95     37.02 o 
  -7  12  10       96.73      -23.29    105.57 o 
  -6  12  10        8.03       30.38     47.91 o 
  -5  12  10       41.67       19.35     49.64 o 
  -4  12  10        9.04      -17.40     32.95 o 
  -3  12  10      459.19      426.61     51.62 o 
  -2  12  10       36.08       48.07     25.55 o 
  -1  12  10      113.90       86.08     36.13 o 
   0  12  10       14.42       -0.09     35.09 o 
   1  12  10      621.48      696.36     59.07 o 
   2  12  10       41.41       66.11     33.73 o 
   3  12  10       52.83       81.59     25.10 o 
   4  12  10        2.27       19.00     22.91 o 
   5  12  10      172.12      124.83     29.62 o 
   6  12  10      318.80      256.37     55.21 o 
   7  12  10       65.70       18.25     24.58 o 
   8  12  10        0.13        9.45     30.65 o 
  -9  13  10        0.01       89.84     59.65 o 
  -8  13  10        7.58       -1.11     45.64 o 
  -7  13  10      130.22      215.34     63.00 o 
  -6  13  10       20.30      147.71     74.98 o 
  -5  13  10      274.28      296.08     60.89 o 
  -4  13  10       12.70       43.56     41.65 o 
  -3  13  10      288.60      311.24     62.93 o 
  -2  13  10       35.36      118.55     38.58 o 
  -1  13  10      128.96      116.84     52.15 o 
   0  13  10      467.36      466.13     75.92 o 
   1  13  10       41.17       50.19     52.50 o 
   2  13  10        0.00       11.31     26.29 o 
   3  13  10       40.49      100.36     50.59 o 
   4  13  10        2.27       41.25     24.09 o 
   5  13  10      383.44      399.21     72.09 o 
   6  13  10       51.24       47.57     35.84 o 
   7  13  10       79.85       53.32     30.21 o 
  -8  14  10      409.81      222.61     73.09 o 
  -7  14  10      127.52       93.68     61.53 o 
  -6  14  10      189.75      162.37     52.07 o 
  -5  14  10        5.61       -3.52     39.93 o 
  -4  14  10        3.94        8.72     39.56 o 
  -3  14  10       90.48      160.60     51.53 o 
  -2  14  10      470.63      606.96     81.15 o 
  -1  14  10       61.26       87.86     46.28 o 
   0  14  10      108.13      163.37     48.41 o 
   1  14  10       42.22       28.58     30.25 o 
   2  14  10      369.72      401.87     58.75 o 
   3  14  10      275.23      269.16     35.13 o 
   4  14  10      216.24      154.77     31.14 o 
   5  14  10        0.96       15.84     24.24 o 
   6  14  10       49.12       21.76     27.43 o 
  -7  15  10        2.92       13.38     46.18 o 
  -6  15  10      130.58      166.35     59.12 o 
  -5  15  10       58.16       99.75     57.54 o 
  -4  15  10      281.49      348.67     52.76 o 
  -3  15  10       41.63       31.51     32.44 o 
  -2  15  10      374.57      343.04     52.26 o 
  -1  15  10        4.59       22.48     48.25 o 
   0  15  10       72.43       63.19     86.00 o 
   1  15  10      104.56      106.40     41.64 o 
   2  15  10      645.89      495.96     66.44 o 
   3  15  10       21.64       16.61     29.76 o 
   4  15  10       52.92      130.17     30.48 o 
   5  15  10        0.23        5.28     24.00 o 
  -4  16  10        1.51        7.87     30.95 o 
  -3  16  10       45.16       48.78     33.54 o 
  -2  16  10       58.30       87.18     39.38 o 
  -1  16  10      554.10      568.38    129.08 o 
   0  16  10      164.46      186.98     45.19 o 
   1  16  10        0.33       49.72     81.51 o 
   2  16  10       11.01        4.70     77.21 o 
 -15   1  11       18.18       40.81     64.18 o 
 -14   1  11      170.83      177.15     93.28 o 
 -13   1  11       69.64       41.68     52.72 o 
 -12   1  11      168.81      339.93     70.84 o 
 -11   1  11       19.20       30.63     46.33 o 
 -10   1  11       13.86       -0.37     18.17 o 
  -9   1  11      336.67      415.62     33.22 o 
  -8   1  11      502.75      494.83     27.16 o 
  -7   1  11       31.89       26.24      8.16 o 
  -6   1  11      581.35      566.21     19.61 o 
  -5   1  11      617.63      602.30     20.52 o 
  -4   1  11     1307.07     1364.28     29.41 o 
  -3   1  11        0.06        6.24      7.97 o 
  -2   1  11      879.59     1068.60     31.55 o 
  -1   1  11       40.70       56.75     12.51 o 
   0   1  11      150.15      226.23     15.78 o 
   1   1  11      607.89      702.14     26.06 o 
   2   1  11      288.44      339.23     26.13 o 
   3   1  11       12.04       15.91     12.21 o 
   4   1  11      533.16      515.40     28.06 o 
   5   1  11       24.63        6.28     14.85 o 
   6   1  11        4.05       12.71     16.85 o 
   7   1  11      783.68      816.73     38.18 o 
   8   1  11      767.32      938.59     54.50 o 
   9   1  11      172.33      315.42     33.59 o 
  10   1  11      141.91      164.94     52.66 o 
  11   1  11      103.36      178.04     59.56 o 
  12   1  11       27.80      -18.22     52.36 o 
  13   1  11      105.47      178.84     81.12 o 
 -15   2  11       13.70       32.64     61.15 o 
 -14   2  11        5.43       18.60     56.41 o 
 -13   2  11       89.03      114.36     65.01 o 
 -12   2  11      279.24      279.70     44.85 o 
 -11   2  11       76.54       74.81     32.48 o 
 -10   2  11       27.58       53.52     27.53 o 
  -9   2  11       50.18      105.56     23.61 o 
  -8   2  11       60.28       56.02     14.35 o 
  -7   2  11       71.98       70.43     13.14 o 
  -6   2  11     5694.15     5793.34     77.61 o 
  -5   2  11      155.04      156.41     12.31 o 
  -4   2  11        2.13        1.85      8.17 o 
  -3   2  11       45.37       64.72     10.72 o 
  -2   2  11       26.37       31.08      9.84 o 
  -1   2  11      428.83      483.93     25.05 o 
   0   2  11        4.51       20.76     10.56 o 
   1   2  11      701.41      793.11     30.35 o 
   2   2  11     5497.57     5545.31     85.40 o 
   3   2  11      217.47      174.57     18.63 o 
   4   2  11      240.52      240.93     22.29 o 
   5   2  11        0.00      -23.59     14.40 o 
   6   2  11      965.05      935.14     42.34 o 
   7   2  11      798.35      844.21     41.60 o 
   8   2  11       15.73       12.81     22.21 o 
   9   2  11        0.21       -7.33     23.68 o 
  10   2  11     1049.91     1214.62     77.29 o 
  11   2  11       20.70      -88.26     44.13 o 
  12   2  11      167.46       84.69     74.50 o 
 -14   3  11      222.17      270.27     75.32 o 
 -13   3  11       25.11       34.23     32.26 o 
 -12   3  11      100.14       28.43     33.59 o 
 -11   3  11     1339.37     1269.49     71.58 o 
 -10   3  11       16.94      -15.07     20.90 o 
  -9   3  11      408.81      483.53     36.33 o 
  -8   3  11       68.65       88.58     17.16 o 
  -7   3  11      422.17      347.92     22.72 o 
  -6   3  11      148.01      185.68     12.86 o 
  -5   3  11     1080.72     1193.50     28.54 o 
  -4   3  11      646.39      668.12     25.04 o 
  -3   3  11     1119.65     1134.73     30.75 o 
  -2   3  11      169.62      172.06     13.22 o 
  -1   3  11     2217.63     2419.45     43.60 o 
   0   3  11     2648.12     2644.47     49.96 o 
   1   3  11       76.12      114.58     16.54 o 
   2   3  11      110.13      134.71     16.38 o 
   3   3  11      273.00      281.66     22.73 o 
   4   3  11      411.79      364.86     29.73 o 
   5   3  11      296.73      287.39     26.80 o 
   6   3  11       13.77       -8.12     20.62 o 
   7   3  11     2884.60     2600.07     98.87 o 
   8   3  11      119.42       76.10     22.11 o 
   9   3  11     1152.38     1190.77     61.69 o 
  10   3  11       23.77       -5.64     35.61 o 
  11   3  11       85.69       89.70     42.48 o 
  12   3  11       23.08       34.49     56.27 o 
 -14   4  11        6.36      129.87     98.53 o 
 -13   4  11        6.67       67.16     41.03 o 
 -12   4  11       13.29       41.84     35.27 o 
 -11   4  11      723.35      821.29     63.85 o 
 -10   4  11       15.11       30.90     24.46 o 
  -9   4  11      597.75      756.40     48.20 o 
  -8   4  11      125.52      114.50     19.80 o 
  -7   4  11       24.56       68.51     16.10 o 
  -6   4  11        2.25       14.05      9.71 o 
  -5   4  11      526.86      613.89     22.68 o 
  -4   4  11       85.51       97.74     12.24 o 
  -3   4  11      166.52      201.34     16.43 o 
  -2   4  11      440.83      429.07     21.03 o 
  -1   4  11      524.64      575.13     24.76 o 
   0   4  11       23.68        8.69     12.33 o 
   1   4  11      200.12      162.30     17.73 o 
   2   4  11        4.86      -21.30     10.65 o 
   3   4  11      381.53      315.05     24.05 o 
   4   4  11      258.26      276.59     25.24 o 
   5   4  11       71.53       97.60     19.40 o 
   6   4  11      232.86      221.63     36.72 o 
   7   4  11     1175.32     1164.53     46.28 o 
   8   4  11      408.96      346.24     41.88 o 
   9   4  11       17.21       14.00     26.85 o 
  10   4  11        7.02       65.44     52.73 o 
  11   4  11       40.03      123.62     45.85 o 
  12   4  11       14.77       -2.41     40.63 o 
 -14   5  11       69.75       83.30     48.51 o 
 -13   5  11       16.96       15.07     42.83 o 
 -12   5  11       81.86       79.10     46.38 o 
 -11   5  11      295.81      295.03    121.62 o 
 -10   5  11      402.92      415.28     63.26 o 
  -9   5  11       63.74       80.89     24.63 o 
  -8   5  11       20.38       21.58     16.33 o 
  -7   5  11       33.26       10.66     17.24 o 
  -6   5  11      243.17      276.87     20.81 o 
  -5   5  11      324.39      335.11     20.32 o 
  -4   5  11     1233.50     1293.48     36.46 o 
  -3   5  11     1728.41     1665.53     45.36 o 
  -2   5  11     1107.37      951.23     38.42 o 
  -1   5  11      315.31      331.40     20.34 o 
   0   5  11        0.51        2.00     12.43 o 
   1   5  11      132.27      121.80     23.57 o 
   2   5  11     2645.24     2583.87     62.58 o 
   3   5  11      918.79      873.57     35.49 o 
   4   5  11      372.40      331.15     26.57 o 
   5   5  11      627.57      617.64     33.66 o 
   6   5  11     1574.54     1554.99     56.03 o 
   7   5  11       61.19       52.69     22.10 o 
   8   5  11       56.61       49.40     23.98 o 
   9   5  11       71.72       59.76     36.94 o 
  10   5  11      196.98      200.11     55.54 o 
  11   5  11       18.90      -72.51     36.26 o 
  12   5  11      597.08      883.44    137.53 o 
 -14   6  11       51.00       55.40     47.15 o 
 -13   6  11       24.35        9.59     42.69 o 
 -12   6  11      545.35      557.22    156.79 o 
 -11   6  11       27.41      -48.40     34.65 o 
 -10   6  11     1009.25      975.91     88.33 o 
  -9   6  11       64.62       68.13     24.11 o 
  -8   6  11      298.51      319.01     36.13 o 
  -7   6  11      617.62      699.82     37.10 o 
  -6   6  11       61.48       33.92     18.96 o 
  -5   6  11       19.34        3.20     10.84 o 
  -4   6  11     1484.09     1451.98     40.49 o 
  -3   6  11        0.04        0.18     11.58 o 
  -2   6  11      524.75      607.86     33.80 o 
  -1   6  11      314.67      400.30     25.26 o 
   0   6  11      203.04      214.56     20.44 o 
   1   6  11      333.04      300.64     21.26 o 
   2   6  11     1806.74     1887.34     47.49 o 
   3   6  11      108.58       86.32     16.07 o 
   4   6  11       77.45       59.88     16.25 o 
   5   6  11     2965.69     2885.45     80.84 o 
   6   6  11      940.09      876.04     45.84 o 
   7   6  11        1.71       12.53     25.45 o 
   8   6  11       85.04       70.75     26.01 o 
   9   6  11        3.39        9.17     23.57 o 
  10   6  11      300.04      243.79     47.77 o 
  11   6  11       19.68      -60.64     33.42 o 
  12   6  11      463.35      541.75     67.96 o 
 -13   7  11       13.99       32.69     47.16 o 
 -12   7  11       11.52       24.34     44.26 o 
 -11   7  11       34.60      158.11     52.72 o 
 -10   7  11        2.47       13.49     39.53 o 
  -9   7  11      439.70      461.77     43.67 o 
  -8   7  11      356.93      309.95     65.63 o 
  -7   7  11      220.21      147.06     29.17 o 
  -6   7  11      381.14      424.88     37.49 o 
  -5   7  11       55.16       18.38     18.52 o 
  -4   7  11      454.65      472.48     23.95 o 
  -3   7  11      790.71      746.62     32.05 o 
  -2   7  11       37.62       66.62     18.82 o 
  -1   7  11     2636.39     2658.91     72.55 o 
   0   7  11       86.51      102.92     18.01 o 
   1   7  11       13.52       25.25     17.24 o 
   2   7  11      179.71      178.58     39.51 o 
   3   7  11     3779.36     3638.68     71.48 o 
   4   7  11      223.13      226.57     24.84 o 
   5   7  11     1402.31     1294.95     46.98 o 
   6   7  11       17.92       18.67     18.34 o 
   7   7  11       33.25       49.51     23.74 o 
   8   7  11       71.35       90.87     36.94 o 
   9   7  11       18.62       26.26     22.71 o 
  10   7  11       65.70       68.70     39.85 o 
  11   7  11       78.51       43.18     76.91 o 
 -13   8  11        3.96       -0.02     44.16 o 
 -12   8  11        3.35      -32.03     42.03 o 
 -11   8  11       12.69       34.98     43.63 o 
 -10   8  11        5.16        7.87     40.19 o 
  -9   8  11       57.16      111.14     44.53 o 
  -8   8  11       33.86       55.92     25.69 o 
  -7   8  11      358.60      346.00     48.57 o 
  -6   8  11      288.34      341.97     32.93 o 
  -5   8  11      344.98      284.36     30.74 o 
  -4   8  11        1.71       10.91     13.12 o 
  -3   8  11      708.99      748.52     56.36 o 
  -2   8  11      334.42      303.82     30.14 o 
  -1   8  11      409.65      400.44     33.95 o 
   0   8  11       20.51       46.71     16.34 o 
   1   8  11        0.03       -5.51     17.11 o 
   2   8  11       33.92       26.21     22.01 o 
   3   8  11     1157.10     1217.53     48.55 o 
   4   8  11        3.51       -9.53     17.49 o 
   5   8  11      445.23      446.96     34.59 o 
   6   8  11      274.28      196.06     29.65 o 
   7   8  11        2.73      -17.56     20.12 o 
   8   8  11       74.37       43.41     25.16 o 
   9   8  11        7.93       31.14     27.89 o 
  10   8  11        0.77       30.36     38.85 o 
  11   8  11       16.76        1.48     41.10 o 
 -12   9  11       85.91       74.27     51.28 o 
 -11   9  11       11.27       83.75     52.87 o 
 -10   9  11      153.93      136.17     51.95 o 
  -9   9  11        1.29       -5.49     30.28 o 
  -8   9  11      688.62      723.97     55.89 o 
  -7   9  11      209.79      133.38     33.69 o 
  -6   9  11      141.83       83.26     31.88 o 
  -5   9  11       78.61       56.52     25.68 o 
  -4   9  11        7.11       11.75     20.90 o 
  -3   9  11       57.31       23.69     17.01 o 
  -2   9  11      287.03      359.48     33.59 o 
  -1   9  11      120.43       89.52     22.95 o 
   0   9  11      424.51      439.00     30.76 o 
   1   9  11        1.15        5.20     16.09 o 
   2   9  11       16.92       10.53     18.93 o 
   3   9  11      175.74      239.42     28.30 o 
   4   9  11     2166.07     2338.94     80.23 o 
   5   9  11       21.72        3.89     22.06 o 
   6   9  11       12.20       -4.33     21.36 o 
   7   9  11        1.80       12.75     23.37 o 
   8   9  11       16.12       29.99     23.60 o 
   9   9  11        0.11       -8.17     25.55 o 
  10   9  11       27.78       18.94     31.22 o 
 -12  10  11        0.44       19.43     48.04 o 
 -11  10  11       43.41       -6.13     48.08 o 
 -10  10  11       76.92       64.32     56.09 o 
  -9  10  11      268.18      246.38     62.55 o 
  -8  10  11      107.41      -34.88     50.01 o 
  -7  10  11      291.99      246.96     59.58 o 
  -6  10  11       49.19       72.41     44.45 o 
  -5  10  11       12.38        2.88     25.69 o 
  -4  10  11        6.92        9.42     18.72 o 
  -3  10  11      219.53      203.35     29.99 o 
  -2  10  11       73.56       77.31     27.19 o 
  -1  10  11       67.35       91.41     24.90 o 
   0  10  11       55.72       38.74     21.34 o 
   1  10  11       34.76       18.38     19.90 o 
   2  10  11     1038.11     1107.52     64.95 o 
   3  10  11     1112.49     1015.96     73.96 o 
   4  10  11       74.74       34.57     25.20 o 
   5  10  11       87.03      116.84     26.72 o 
   6  10  11      189.72      183.67     32.73 o 
   7  10  11      108.29      128.19     40.70 o 
   8  10  11       26.20       29.62     27.04 o 
   9  10  11       11.23       39.28     29.90 o 
  10  10  11       15.36       11.68     35.33 o 
 -11  11  11        3.65       43.79     50.93 o 
 -10  11  11        4.80       -0.07    103.18 o 
  -9  11  11     1551.75     1583.11    123.67 o 
  -8  11  11       14.51      -36.87     77.61 o 
  -7  11  11      185.39      228.63     63.81 o 
  -6  11  11       49.13       97.26     63.21 o 
  -5  11  11      284.50      269.49     81.43 o 
  -4  11  11        3.75        4.85     33.30 o 
  -3  11  11     1017.88      971.54     91.99 o 
  -2  11  11       23.19       17.98     24.35 o 
  -1  11  11     2529.86     2200.80     96.98 o 
   0  11  11       12.24       38.78     33.08 o 
   1  11  11      161.77      207.58     45.43 o 
   2  11  11      384.16      383.37     50.31 o 
   3  11  11      110.65      103.93     31.24 o 
   4  11  11        0.20      -30.10     23.96 o 
   5  11  11        6.78      -19.01     20.15 o 
   6  11  11      135.37      135.06     30.72 o 
   7  11  11       95.71       82.00     29.43 o 
   8  11  11        0.04       14.62     25.80 o 
   9  11  11        0.34        8.00     31.49 o 
 -10  12  11       14.06       26.14     52.53 o 
  -9  12  11      185.18       70.86     55.12 o 
  -8  12  11       83.32       16.18     51.23 o 
  -7  12  11        5.50      -17.46     73.11 o 
  -6  12  11        1.32      100.42     54.90 o 
  -5  12  11       74.65       81.84     43.91 o 
  -4  12  11       53.88       16.60     36.77 o 
  -3  12  11        4.09       27.49     34.45 o 
  -2  12  11        1.77        7.49     24.50 o 
  -1  12  11        4.37       38.89     35.64 o 
   0  12  11      202.42      187.97     70.48 o 
   1  12  11       18.13      -31.74     42.28 o 
   2  12  11        2.19       -4.40     56.82 o 
   3  12  11       48.89       89.03     29.72 o 
   4  12  11       33.70       14.51     23.31 o 
   5  12  11     1045.12      972.87     56.48 o 
   6  12  11       23.15       92.60     29.21 o 
   7  12  11        2.53       27.76     28.69 o 
   8  12  11        0.49      -16.03     25.42 o 
  -9  13  11        0.32       77.12     91.10 o 
  -8  13  11        0.99       39.19     52.25 o 
  -7  13  11       84.27       29.49     51.85 o 
  -6  13  11        4.10        7.08     54.89 o 
  -5  13  11       12.34       28.21     44.76 o 
  -4  13  11        2.19      -44.25     28.28 o 
  -3  13  11        0.00       44.16     66.06 o 
  -2  13  11      600.29      542.56     75.52 o 
  -1  13  11       17.31       79.94     48.17 o 
   0  13  11       68.22      123.88     56.76 o 
   1  13  11        8.48       21.50     47.25 o 
   2  13  11        0.96      -10.50     29.43 o 
   3  13  11      117.14      147.61     29.59 o 
   4  13  11       86.04       60.05     24.37 o 
   5  13  11        0.00       30.84     24.79 o 
   6  13  11      146.23      127.28     36.12 o 
   7  13  11       49.84       92.29     44.62 o 
  -8  14  11      118.23      181.55    100.63 o 
  -7  14  11      178.25      159.56     80.38 o 
  -6  14  11       10.78        8.92     40.67 o 
  -5  14  11        8.40       28.48     45.96 o 
  -4  14  11      240.57      227.74     60.79 o 
  -3  14  11      162.65      141.24    158.96 o 
  -2  14  11       10.65      -22.62     37.47 o 
  -1  14  11      158.40       52.51     77.16 o 
   0  14  11        0.73       19.93     48.92 o 
   1  14  11      600.13      645.93     70.12 o 
   2  14  11        4.98      -17.33     35.72 o 
   3  14  11        8.66       13.93     25.05 o 
   4  14  11       38.02       31.92     24.06 o 
   5  14  11       57.25       60.22     30.53 o 
   6  14  11        3.95      -24.23     27.44 o 
  -6  15  11      109.88      195.13     60.49 o 
  -5  15  11      110.60      130.76     81.88 o 
  -4  15  11        1.78       67.70     46.48 o 
  -3  15  11       80.56      109.52     78.21 o 
  -2  15  11       48.28       53.68     34.87 o 
  -1  15  11       19.14       22.83     33.42 o 
   0  15  11       88.97      103.38     59.09 o 
   1  15  11       60.08      109.86     41.56 o 
   2  15  11       26.34       62.02     37.13 o 
   3  15  11       97.62      167.00     36.38 o 
   4  15  11       15.43       57.99     31.77 o 
  -3  16  11        2.85       58.65     37.10 o 
  -2  16  11      137.28      218.99     50.19 o 
  -1  16  11        1.95       -6.09     31.55 o 
   0  16  11      125.76       63.43     35.41 o 
   1  16  11       29.30       74.95    131.44 o 
 -14   0  12      249.73      258.39    106.32 o 
 -13   0  12       14.26      -22.19     77.08 o 
 -12   0  12     1185.43      907.58    135.42 o 
 -11   0  12       19.58      -22.19     62.84 o 
 -10   0  12      399.91      571.92     70.18 o 
  -9   0  12       19.48       49.17     34.18 o 
  -8   0  12     1918.06     1535.91     92.21 o 
  -7   0  12       17.28       13.13     19.46 o 
  -6   0  12     2206.45     2232.37     67.51 o 
  -5   0  12       80.28       92.60     17.93 o 
  -4   0  12       73.63       58.79     16.63 o 
  -3   0  12       92.91       93.37     17.26 o 
  -2   0  12     7873.63     7328.64    213.55 o 
  -1   0  12      307.45      312.13     32.99 o 
   0   0  12     5367.14     5711.04    138.45 o 
   1   0  12       33.98       39.30     32.58 o 
   2   0  12      268.99      243.37     39.36 o 
   3   0  12      106.24       89.66     25.32 o 
   4   0  12      812.42      810.78     48.76 o 
   5   0  12      244.24      210.18     34.32 o 
   6   0  12      267.07      287.77     39.28 o 
   7   0  12        6.54       12.41     26.27 o 
   8   0  12      793.76      760.54     55.21 o 
   9   0  12      619.57      632.59     87.36 o 
  10   0  12        2.31      -65.82    110.75 o 
  11   0  12        1.61      -77.05     73.63 o 
  12   0  12      197.08      197.95    115.62 o 
 -14   1  12       87.21      116.07     66.57 o 
 -13   1  12      545.70      569.35     85.94 o 
 -12   1  12      126.65      122.86     54.71 o 
 -11   1  12      955.20      955.74     73.14 o 
 -10   1  12       99.31      163.03     33.81 o 
  -9   1  12      487.74      495.00     44.31 o 
  -8   1  12       10.64       -1.22     16.11 o 
  -7   1  12       19.23       22.05     14.80 o 
  -6   1  12      628.45      697.49     21.98 o 
  -5   1  12       43.22       34.48      9.85 o 
  -4   1  12       26.04       34.64      9.55 o 
  -3   1  12      394.61      448.68     19.51 o 
  -2   1  12     1387.96     1447.38     37.36 o 
  -1   1  12        0.99       18.34     10.49 o 
   0   1  12      984.28     1105.89     34.49 o 
   1   1  12       50.87       49.86     12.53 o 
   2   1  12        8.97        3.19     17.64 o 
   3   1  12      267.44      282.05     22.82 o 
   4   1  12      224.40      231.72     23.05 o 
   5   1  12       21.18       13.09     17.60 o 
   6   1  12      234.77      217.33     26.37 o 
   7   1  12     2436.54     2334.45     65.15 o 
   8   1  12      103.48      128.32     25.00 o 
   9   1  12      977.17      988.74     62.11 o 
  10   1  12       48.38       50.33     44.88 o 
  11   1  12       17.87       -9.60     55.99 o 
  12   1  12       24.95       94.67     61.07 o 
 -14   2  12       15.02       83.80     80.01 o 
 -13   2  12      315.66      431.71     79.36 o 
 -12   2  12       79.23       17.77     60.74 o 
 -11   2  12     3059.24     3289.22    151.61 o 
 -10   2  12       54.97       23.20     19.12 o 
  -9   2  12      146.62      124.23     25.12 o 
  -8   2  12        1.09       -7.58     13.64 o 
  -7   2  12       12.47       10.69     12.03 o 
  -6   2  12       29.17       25.77      8.97 o 
  -5   2  12      101.04       68.77     10.92 o 
  -4   2  12       84.58      112.80     13.45 o 
  -3   2  12       93.51      115.81     13.80 o 
  -2   2  12       33.73       29.46     13.62 o 
  -1   2  12       90.22       71.95     13.03 o 
   0   2  12      318.40      310.54     21.23 o 
   1   2  12      751.24      780.39     29.42 o 
   2   2  12      160.12      209.52     20.17 o 
   3   2  12      259.84      228.32     23.21 o 
   4   2  12       22.60       -5.31     16.26 o 
   5   2  12      929.84      857.88     36.70 o 
   6   2  12       28.18        4.48     24.63 o 
   7   2  12      146.27      131.16     24.99 o 
   8   2  12       99.42       41.67     33.75 o 
   9   2  12        2.05      -23.35     30.21 o 
  10   2  12        0.00      -10.66     38.57 o 
  11   2  12      270.85      270.24     64.50 o 
  12   2  12       18.77      -30.57     54.43 o 
 -14   3  12       31.24       86.38     89.23 o 
 -13   3  12       71.87       85.24     57.39 o 
 -12   3  12        9.43       50.38     50.24 o 
 -11   3  12      466.10      581.21     48.25 o 
 -10   3  12        3.69       70.67     25.96 o 
  -9   3  12      306.73      229.49     28.82 o 
  -8   3  12       33.46       16.73     14.77 o 
  -7   3  12      137.72      162.89     18.66 o 
  -6   3  12      345.30      369.60     17.22 o 
  -5   3  12      290.55      305.87     16.71 o 
  -4   3  12     1980.31     2023.97     41.45 o 
  -3   3  12       40.60       37.73     11.53 o 
  -2   3  12     2267.47     2227.39     64.52 o 
  -1   3  12       10.67       -4.38      9.98 o 
   0   3  12     1263.33     1166.23     35.59 o 
   1   3  12        0.37        3.81     14.07 o 
   2   3  12     1005.40     1077.41     35.17 o 
   3   3  12        8.75        8.75     19.04 o 
   4   3  12       47.48       60.45     23.57 o 
   5   3  12      455.40      445.01     31.58 o 
   6   3  12      196.80      230.26     33.50 o 
   7   3  12       39.08       53.02     28.58 o 
   8   3  12       41.16       47.42     25.31 o 
   9   3  12       84.42       56.23     36.35 o 
  10   3  12       89.19      142.05     45.88 o 
  11   3  12       17.24      -19.03     39.87 o 
  12   3  12        7.76        4.54     54.91 o 
 -14   4  12       23.52        2.25     75.58 o 
 -13   4  12        0.00      -29.69     65.53 o 
 -12   4  12       73.62       57.76     71.38 o 
 -11   4  12      291.08      272.22     56.24 o 
 -10   4  12      981.75     1175.58    136.80 o 
  -9   4  12        0.34       16.17     19.80 o 
  -8   4  12      631.02      761.62     33.72 o 
  -7   4  12        0.91        0.66     14.95 o 
  -6   4  12      170.98      242.89     18.58 o 
  -5   4  12       27.89       44.84     12.67 o 
  -4   4  12        1.98        4.56      9.53 o 
  -3   4  12      169.08      177.44     21.31 o 
  -2   4  12      839.24     1026.13     32.32 o 
  -1   4  12      245.95      233.27     19.35 o 
   0   4  12      923.58      916.71     36.34 o 
   1   4  12        4.14      -24.86     12.43 o 
   2   4  12      614.64      612.27     30.52 o 
   3   4  12      169.23      201.18     25.41 o 
   4   4  12     1382.98     1428.50     46.51 o 
   5   4  12      229.40      268.22     28.94 o 
   6   4  12     1303.10     1400.55     57.14 o 
   7   4  12        6.87      -36.33     18.16 o 
   8   4  12     1237.96     1143.48     61.00 o 
   9   4  12       25.35       43.42     36.87 o 
  10   4  12      369.90      482.63     60.27 o 
  11   4  12        2.80      -62.66     35.41 o 
  12   4  12      122.29      130.00     49.78 o 
 -14   5  12       87.04      189.55    110.52 o 
 -13   5  12      184.55      232.30     60.89 o 
 -12   5  12       66.58       18.70     41.99 o 
 -11   5  12     1333.99     1405.78    134.37 o 
 -10   5  12      304.49      221.53    138.57 o 
  -9   5  12     1400.50     1572.87    118.92 o 
  -8   5  12       10.50        8.45     15.81 o 
  -7   5  12      193.02      132.60     23.85 o 
  -6   5  12      174.86      231.42     27.11 o 
  -5   5  12      142.76      167.11     20.80 o 
  -4   5  12      941.15      988.78     36.57 o 
  -3   5  12      867.35      932.68     36.20 o 
  -2   5  12       14.11       15.66     13.64 o 
  -1   5  12     2012.19     1918.55     49.16 o 
   0   5  12        6.31        7.05     13.55 o 
   1   5  12      180.75      150.03     21.25 o 
   2   5  12     1097.82     1086.14     38.33 o 
   3   5  12       77.89       61.51     17.53 o 
   4   5  12        3.50        3.57     19.96 o 
   5   5  12     6574.67     6075.12    108.57 o 
   6   5  12        6.43       19.33     18.11 o 
   7   5  12      707.45      710.93     49.34 o 
   8   5  12      367.75      372.62     44.92 o 
   9   5  12       65.49      -40.68     33.47 o 
  10   5  12       37.65       40.66     38.10 o 
  11   5  12        4.12      -20.18     39.15 o 
  12   5  12      111.27      161.47     51.32 o 
 -13   6  12        6.37       48.52     48.74 o 
 -12   6  12        9.20       40.29     41.45 o 
 -11   6  12        9.55       69.25     45.87 o 
 -10   6  12      251.28      277.24    139.47 o 
  -9   6  12       92.48       95.58     58.26 o 
  -8   6  12        2.34        9.27     16.99 o 
  -7   6  12      857.42      694.63     47.18 o 
  -6   6  12       23.82       -6.55     17.15 o 
  -5   6  12        3.02       33.42     14.70 o 
  -4   6  12       16.88       -8.06     18.80 o 
  -3   6  12      878.94      881.91     36.30 o 
  -2   6  12       24.15       21.40     15.72 o 
  -1   6  12      507.95      582.36     36.07 o 
   0   6  12      108.84      107.76     43.20 o 
   1   6  12      661.14      581.22     31.61 o 
   2   6  12       24.31       -1.51     15.00 o 
   3   6  12      811.93      769.29     36.67 o 
   4   6  12       23.04       43.15     24.63 o 
   5   6  12     1536.15     1564.50     57.19 o 
   6   6  12       49.04       38.33     26.19 o 
   7   6  12        8.68      -21.34     20.19 o 
   8   6  12        6.69      -13.49     33.34 o 
   9   6  12      104.32       44.70     28.69 o 
  10   6  12        0.13      -20.02     32.08 o 
  11   6  12      128.05      146.50     47.98 o 
 -13   7  12        0.36       46.84     46.46 o 
 -12   7  12        3.14      -28.56     58.19 o 
 -11   7  12        0.04       21.17     71.31 o 
 -10   7  12       81.84       15.84     38.37 o 
  -9   7  12        3.39       32.75     32.91 o 
  -8   7  12     1471.62     1487.98     81.19 o 
  -7   7  12      404.80      332.13     32.54 o 
  -6   7  12       11.78        1.86     18.46 o 
  -5   7  12      272.43      343.42     27.28 o 
  -4   7  12     3549.96     3625.88     76.29 o 
  -3   7  12       12.30       -8.97     13.29 o 
  -2   7  12      302.56      317.89     29.79 o 
  -1   7  12       13.04       -9.98     16.27 o 
   0   7  12      891.40     1040.66     47.99 o 
   1   7  12       50.47       56.71     16.90 o 
   2   7  12      922.42      857.14     41.32 o 
   3   7  12      526.43      494.56     30.11 o 
   4   7  12     1285.41     1272.23     47.71 o 
   5   7  12       18.43       28.22     20.72 o 
   6   7  12      242.15      268.86     36.06 o 
   7   7  12       44.95       22.77     31.00 o 
   8   7  12        2.52      -10.18     24.37 o 
   9   7  12        6.23       38.25     25.95 o 
  10   7  12      416.43      512.12     61.20 o 
  11   7  12        2.83      -16.37     40.56 o 
 -13   8  12       74.03       12.82     48.49 o 
 -12   8  12       37.61       27.31     50.35 o 
 -11   8  12       39.07       51.76     49.04 o 
 -10   8  12       58.84       51.96    120.80 o 
  -9   8  12      202.00      150.31     41.14 o 
  -8   8  12      599.43      629.06     50.29 o 
  -7   8  12      152.09      209.81     33.35 o 
  -6   8  12      677.55      857.89     52.31 o 
  -5   8  12      550.28      564.01     40.48 o 
  -4   8  12       78.73       65.54     18.19 o 
  -3   8  12       53.73       30.86     17.92 o 
  -2   8  12       73.74       72.46     20.82 o 
  -1   8  12       76.16       53.06     20.98 o 
   0   8  12       24.29       21.52     18.28 o 
   1   8  12      102.77      103.16     19.77 o 
   2   8  12      682.39      697.71     37.28 o 
   3   8  12      917.79      889.15     43.37 o 
   4   8  12      663.54      679.39     46.37 o 
   5   8  12        5.74       10.54     21.98 o 
   6   8  12       51.64       56.29     26.13 o 
   7   8  12      187.68      176.16     34.36 o 
   8   8  12       36.69       13.66     25.31 o 
   9   8  12        5.92      -14.15     27.88 o 
  10   8  12      140.33      143.93     46.52 o 
 -12   9  12       18.66       30.93     44.03 o 
 -11   9  12        1.79      -31.15     77.91 o 
 -10   9  12       29.14       57.18     46.84 o 
  -9   9  12      713.16      925.12     92.64 o 
  -8   9  12       43.03       77.97     32.30 o 
  -7   9  12      122.47       44.18     37.51 o 
  -6   9  12       22.72       25.21     27.66 o 
  -5   9  12      699.38      688.59     49.88 o 
  -4   9  12       32.84       29.77     17.48 o 
  -3   9  12     1900.58     1708.75     55.25 o 
  -2   9  12       61.70       35.58     20.83 o 
  -1   9  12       65.70       53.67     42.54 o 
   0   9  12        9.43      -19.87     17.29 o 
   1   9  12      531.05      520.79     38.13 o 
   2   9  12      418.67      439.07     37.45 o 
   3   9  12       13.42       -2.13     17.77 o 
   4   9  12       94.90       38.15     30.71 o 
   5   9  12       72.47       51.41     30.07 o 
   6   9  12       30.04       34.34     22.77 o 
   7   9  12      515.74      545.53     46.89 o 
   8   9  12        0.97      -46.08     25.17 o 
   9   9  12       60.03       68.12     45.35 o 
  10   9  12       49.92       18.10     43.27 o 
 -11  10  12       11.55       35.20     47.46 o 
 -10  10  12       70.88       37.94     47.82 o 
  -9  10  12      271.54      192.18     59.29 o 
  -8  10  12      211.55      143.07     53.22 o 
  -7  10  12      175.28      194.69     58.18 o 
  -6  10  12      465.50      501.37     90.28 o 
  -5  10  12       17.89       51.14     52.64 o 
  -4  10  12       20.72       11.38     25.65 o 
  -3  10  12        0.01       14.66     19.46 o 
  -2  10  12       17.39       14.71     18.55 o 
  -1  10  12      269.81      203.12     32.01 o 
   0  10  12       82.77       55.93     25.43 o 
   1  10  12      458.66      501.75    120.14 o 
   2  10  12      695.38      766.50    129.58 o 
   3  10  12      433.57      370.37     41.24 o 
   4  10  12       48.58        6.43     26.11 o 
   5  10  12       55.98       74.44     39.07 o 
   6  10  12      172.56      205.83     33.72 o 
   7  10  12       38.70       13.70     27.60 o 
   8  10  12       17.75       42.84     27.30 o 
   9  10  12       72.37      117.10     37.48 o 
 -11  11  12        4.32       60.81     56.56 o 
 -10  11  12      477.96      330.67    193.75 o 
  -9  11  12       30.14       21.11     86.38 o 
  -8  11  12      792.24     1130.78    106.19 o 
  -7  11  12        4.68      -25.33     43.01 o 
  -6  11  12       13.22        8.09     43.86 o 
  -5  11  12       35.16       45.38     48.81 o 
  -4  11  12       15.64       41.71     39.75 o 
  -3  11  12        6.18      -10.15     27.36 o 
  -2  11  12     1402.11     1419.44     86.49 o 
  -1  11  12       26.57       67.28     35.26 o 
   0  11  12        3.53      -15.37     33.08 o 
   1  11  12       25.97       -8.45     43.27 o 
   2  11  12       11.65        6.48     85.78 o 
   3  11  12       10.57       11.22     35.84 o 
   4  11  12       40.13      -16.21     30.74 o 
   5  11  12       20.15       20.81     24.38 o 
   6  11  12       74.51       84.88     28.15 o 
   7  11  12        1.46       19.11     29.19 o 
   8  11  12      241.29      299.99     43.17 o 
 -10  12  12       16.75       43.06     50.66 o 
  -9  12  12      178.54       94.73     64.93 o 
  -8  12  12        4.12       61.30     83.53 o 
  -7  12  12       18.02       73.01     80.83 o 
  -6  12  12        0.64       63.13     59.39 o 
  -5  12  12        8.13       42.74     40.67 o 
  -4  12  12      203.25      244.93     58.40 o 
  -3  12  12        0.92        6.93     34.52 o 
  -2  12  12       89.59       99.21     31.58 o 
  -1  12  12       25.69       61.77     38.37 o 
   0  12  12        0.68       18.27     43.28 o 
   1  12  12       27.81       56.91     53.23 o 
   2  12  12        0.12       68.32     89.75 o 
   3  12  12      428.25      370.41     53.42 o 
   4  12  12      155.60      148.64     32.48 o 
   5  12  12       84.69       49.45     44.73 o 
   6  12  12      190.97      135.61     31.74 o 
   7  12  12       52.16       50.62     28.47 o 
   8  12  12        5.02      -15.19     38.11 o 
  -9  13  12      243.88      288.26    123.72 o 
  -8  13  12        0.14      -14.70     45.42 o 
  -7  13  12        0.68      -29.99     55.79 o 
  -6  13  12       15.45       40.27     44.12 o 
  -5  13  12       18.02       12.49     38.50 o 
  -4  13  12       65.60      119.02     50.00 o 
  -3  13  12      472.02      320.24     66.62 o 
  -2  13  12        3.53       -2.36     35.12 o 
  -1  13  12       13.14      -24.30     40.78 o 
   0  13  12       54.63       83.97     55.25 o 
   1  13  12      162.91       83.26     57.63 o 
   2  13  12      297.33      361.81     80.86 o 
   3  13  12      276.84      356.18     57.79 o 
   4  13  12        5.23       51.26     30.22 o 
   5  13  12      233.25      318.49     40.20 o 
   6  13  12       22.40       -5.18     29.52 o 
  -7  14  12       80.46      130.03     54.66 o 
  -6  14  12       23.51       53.34     47.40 o 
  -5  14  12       21.02       53.10     44.76 o 
  -4  14  12      376.73      448.82    146.59 o 
  -3  14  12        8.75      101.09     47.06 o 
  -2  14  12        0.63       37.98     44.71 o 
  -1  14  12       15.03       70.37     47.64 o 
   0  14  12       42.53       88.55     84.95 o 
   1  14  12      187.68      183.45     80.01 o 
   2  14  12       29.18       39.66     37.59 o 
   3  14  12      392.49      362.38     45.57 o 
   4  14  12      223.49      177.82     40.07 o 
   5  14  12        2.29       18.17     30.68 o 
  -5  15  12        9.39       42.08     45.69 o 
  -4  15  12       42.69       -8.78     72.73 o 
  -3  15  12        7.30      -32.09     46.34 o 
  -2  15  12      184.80      213.73     58.73 o 
  -1  15  12      115.37      141.53     70.41 o 
   0  15  12       18.62       34.59     47.31 o 
   1  15  12      221.28      265.85     52.82 o 
   2  15  12      119.41      199.00     47.96 o 
   3  15  12       43.27       51.13     28.63 o 
 -14   1  13       56.87       67.62     63.73 o 
 -13   1  13     1559.05     1504.69    122.20 o 
 -12   1  13      467.53      460.48     78.27 o 
 -11   1  13      302.42      354.16     45.14 o 
 -10   1  13      172.02      259.65     44.01 o 
  -9   1  13      532.93      553.46     46.67 o 
  -8   1  13      329.80      378.68     39.81 o 
  -7   1  13        0.03       -8.10     15.70 o 
  -6   1  13     1150.61     1194.75     37.54 o 
  -5   1  13        3.93        6.99      8.98 o 
  -4   1  13      248.24      285.45     16.71 o 
  -3   1  13     1125.66     1127.98     33.64 o 
  -2   1  13      241.00      224.50     18.40 o 
  -1   1  13       57.32       44.14     14.88 o 
   0   1  13     2724.49     2796.47     58.96 o 
   1   1  13      369.38      309.42     22.34 o 
   2   1  13       82.36       75.43     16.37 o 
   3   1  13       43.00        8.79     14.64 o 
   4   1  13     1312.38     1355.71     44.05 o 
   5   1  13       27.28       44.63     20.05 o 
   6   1  13      891.55      925.62     43.91 o 
   7   1  13       21.67       40.54     21.32 o 
   8   1  13        4.74       37.22     32.33 o 
   9   1  13      334.98      320.36     54.11 o 
  10   1  13      189.20      347.99     57.54 o 
  11   1  13        7.15        5.93     51.68 o 
  12   1  13        8.43       11.95     61.10 o 
 -14   2  13      739.64      754.20    104.05 o 
 -13   2  13       14.99       10.07     80.01 o 
 -12   2  13        5.90       61.80     51.57 o 
 -11   2  13       17.04       12.04     31.57 o 
 -10   2  13       17.42       48.81     30.33 o 
  -9   2  13        0.43       18.03     24.83 o 
  -8   2  13       45.10       73.19     21.49 o 
  -7   2  13       54.59       54.38     16.26 o 
  -6   2  13     1319.09     1426.86     37.59 o 
  -5   2  13       21.40       33.56     10.56 o 
  -4   2  13        0.31       13.38      9.59 o 
  -3   2  13        4.35        8.13     10.83 o 
  -2   2  13        8.20        8.96      8.57 o 
  -1   2  13        6.63       13.87     11.84 o 
   0   2  13     3263.99     3168.79     66.68 o 
   1   2  13       35.65       25.98     13.34 o 
   2   2  13       25.15       22.67     14.25 o 
   3   2  13      111.06      105.30     20.18 o 
   4   2  13      481.58      408.67     28.32 o 
   5   2  13      249.46      239.09     27.26 o 
   6   2  13      485.69      428.33     34.07 o 
   7   2  13       18.20       20.83     21.42 o 
   8   2  13      944.09     1102.11     62.73 o 
   9   2  13       35.15       68.21     37.19 o 
  10   2  13      276.32      427.80     71.28 o 
  11   2  13        0.07      -16.89     47.95 o 
  12   2  13       41.85      -29.97     70.09 o 
 -14   3  13       17.82       29.09     83.83 o 
 -13   3  13      288.82      388.26    115.47 o 
 -12   3  13        5.46       66.73     76.48 o 
 -11   3  13      161.83      145.54     41.95 o 
 -10   3  13       94.00       18.18     21.10 o 
  -9   3  13       17.96        9.17     20.17 o 
  -8   3  13        0.05        8.41     15.79 o 
  -7   3  13      860.82      706.27     32.22 o 
  -6   3  13       89.67      109.87     15.60 o 
  -5   3  13        0.43        2.40     14.57 o 
  -4   3  13      285.09      320.66     19.32 o 
  -3   3  13        3.16       -6.80     10.50 o 
  -2   3  13      367.91      363.63     25.83 o 
  -1   3  13      444.87      461.25     25.17 o 
   0   3  13        6.57      -22.33     11.16 o 
   1   3  13       10.96       -2.95     12.93 o 
   2   3  13       81.79       66.62     17.54 o 
   3   3  13       49.79       59.21     16.99 o 
   4   3  13      336.40      314.38     30.66 o 
   5   3  13     2563.39     2569.12     66.39 o 
   6   3  13       94.40       85.67     28.63 o 
   7   3  13      500.98      604.00     44.50 o 
   8   3  13      228.14      101.22     47.15 o 
   9   3  13        4.50      -36.51     34.69 o 
  10   3  13      275.45      237.97     58.57 o 
  11   3  13        1.03       13.85     51.73 o 
  12   3  13       10.18      -15.24     57.10 o 
 -14   4  13       27.28      -38.39     83.68 o 
 -13   4  13       17.11       26.54     76.33 o 
 -12   4  13        8.11       21.59     75.58 o 
 -11   4  13     1082.63     1018.65     70.47 o 
 -10   4  13        4.99       37.17     29.34 o 
  -9   4  13      258.27      348.71     39.05 o 
  -8   4  13        2.30       18.99     16.58 o 
  -7   4  13        0.64      -14.43     15.11 o 
  -6   4  13       28.68        9.25     18.74 o 
  -5   4  13        2.31      -12.59     10.18 o 
  -4   4  13       19.23       44.04     12.35 o 
  -3   4  13        0.00       -5.87     10.38 o 
  -2   4  13      518.43      505.98     25.16 o 
  -1   4  13      571.23      583.83     30.32 o 
   0   4  13       84.74       69.44     18.14 o 
   1   4  13     1387.92     1231.26     44.49 o 
   2   4  13       70.96       33.20     15.86 o 
   3   4  13      152.12      144.79     21.83 o 
   4   4  13      227.11      198.91     24.81 o 
   5   4  13     1280.59     1276.90     51.44 o 
   6   4  13      229.05      209.10     27.55 o 
   7   4  13      270.60      193.56     34.89 o 
   8   4  13       37.84       -3.77     33.46 o 
   9   4  13      100.11       94.48     39.58 o 
  10   4  13        4.58      -26.07     36.41 o 
  11   4  13      115.08      115.48     48.04 o 
 -14   5  13       27.31       75.73     85.63 o 
 -13   5  13        3.16       67.03     91.63 o 
 -12   5  13        0.83       47.42     42.92 o 
 -11   5  13      149.58      264.38     85.10 o 
 -10   5  13      156.24      215.57     39.08 o 
  -9   5  13      100.71      130.44     31.59 o 
  -8   5  13        0.18       25.82     17.19 o 
  -7   5  13       13.42        0.05     22.70 o 
  -6   5  13        2.86      -10.74     15.46 o 
  -5   5  13        1.32       -7.84     12.53 o 
  -4   5  13      795.56      931.79     33.69 o 
  -3   5  13       93.32       96.11     22.98 o 
  -2   5  13      949.15      897.52     50.17 o 
  -1   5  13      158.36      166.51     23.93 o 
   0   5  13       28.93       10.37     15.54 o 
   1   5  13      174.19      169.30     21.87 o 
   2   5  13      976.87      919.01     37.67 o 
   3   5  13        0.03       -6.73     18.59 o 
   4   5  13      208.21      237.41     30.41 o 
   5   5  13        3.49        9.63     16.56 o 
   6   5  13      120.96       45.91     35.55 o 
   7   5  13      181.23       59.81     46.26 o 
   8   5  13      591.28      637.43     59.82 o 
   9   5  13        0.03       11.70     37.35 o 
  10   5  13       47.98       44.02     42.27 o 
  11   5  13       23.05       60.07     44.66 o 
 -13   6  13        6.13       35.67     44.89 o 
 -12   6  13        0.13       -1.92     37.35 o 
 -11   6  13        3.68      -10.59     46.71 o 
 -10   6  13        5.73       19.04     36.67 o 
  -9   6  13       50.24       90.03     42.88 o 
  -8   6  13       38.39       46.98     22.31 o 
  -7   6  13       44.35       85.79     22.88 o 
  -6   6  13     1540.96     1657.79     58.99 o 
  -5   6  13        9.41       13.34     20.41 o 
  -4   6  13     3052.40     3223.77     66.30 o 
  -3   6  13       78.72       51.97     18.62 o 
  -2   6  13        4.20       -4.22     14.39 o 
  -1   6  13        0.05      -15.27     14.59 o 
   0   6  13     1312.04     1262.61     51.57 o 
   1   6  13       95.60       41.09     21.39 o 
   2   6  13      141.40      156.99     24.35 o 
   3   6  13      136.14      120.03     21.24 o 
   4   6  13      168.40      152.02     25.63 o 
   5   6  13      869.34      813.45     49.59 o 
   6   6  13      239.16      263.02     36.41 o 
   7   6  13      219.71       91.11     35.13 o 
   8   6  13        1.39       25.11     26.43 o 
   9   6  13        1.31      -11.46     35.37 o 
  10   6  13        1.14       -1.68     37.63 o 
  11   6  13       63.84       74.37     48.62 o 
 -13   7  13       35.88       41.83     48.30 o 
 -12   7  13        0.05      -40.15     44.68 o 
 -11   7  13        4.35       33.68     62.99 o 
 -10   7  13       11.35        8.46     89.45 o 
  -9   7  13      164.79       67.95     44.28 o 
  -8   7  13        0.41       25.64     23.79 o 
  -7   7  13      623.35      610.73     38.16 o 
  -6   7  13       20.54       38.91     20.16 o 
  -5   7  13        0.00       -1.59     17.74 o 
  -4   7  13        0.96       11.98     21.07 o 
  -3   7  13       55.71      107.91     22.17 o 
  -2   7  13      241.82      238.85     28.23 o 
  -1   7  13     1231.45     1116.19     50.54 o 
   0   7  13      221.67      250.90     29.52 o 
   1   7  13      205.70      157.78     26.54 o 
   2   7  13      197.42      205.82     29.75 o 
   3   7  13      139.45      132.67     27.40 o 
   4   7  13       72.50       56.01     24.78 o 
   5   7  13      183.49      177.94     35.53 o 
   6   7  13       79.44       67.88     31.93 o 
   7   7  13        4.59      -31.21     32.68 o 
   8   7  13       15.31        7.12     21.87 o 
   9   7  13       42.22       34.42     27.97 o 
  10   7  13       10.51       -3.03     38.47 o 
 -12   8  13        3.35       92.59     54.25 o 
 -11   8  13       26.62      -26.82     41.41 o 
 -10   8  13      143.90      174.37     85.40 o 
  -9   8  13        4.46       13.19     40.50 o 
  -8   8  13     1043.36      916.35     68.70 o 
  -7   8  13      125.15      153.12     33.92 o 
  -6   8  13       50.86       15.25     19.83 o 
  -5   8  13     2100.11     2083.40     74.96 o 
  -4   8  13      457.49      439.22     31.45 o 
  -3   8  13     1996.47     1793.42     65.79 o 
  -2   8  13      494.27      418.73     40.64 o 
  -1   8  13      152.39      128.00     24.36 o 
   0   8  13      188.58      172.68     32.19 o 
   1   8  13        6.03      -18.74     18.45 o 
   2   8  13       53.70       63.45     19.24 o 
   3   8  13     2852.73     2758.56     73.65 o 
   4   8  13      427.58      466.34     57.39 o 
   5   8  13      111.22      108.00     42.27 o 
   6   8  13        3.81      -45.07     55.90 o 
   7   8  13       32.69       24.88     46.19 o 
   8   8  13        2.05       28.25     33.99 o 
   9   8  13        5.76        8.10     29.11 o 
  10   8  13      641.87      851.34     73.69 o 
 -12   9  13        6.95       13.08     53.69 o 
 -11   9  13       43.13      100.16     70.63 o 
 -10   9  13      399.78      256.16     66.08 o 
  -9   9  13        1.30       -0.05     41.55 o 
  -8   9  13        9.65       47.75     59.99 o 
  -7   9  13      133.61       61.99     29.41 o 
  -6   9  13       30.70       29.44     32.15 o 
  -5   9  13      223.60      204.62     32.10 o 
  -4   9  13      139.01       80.86     23.34 o 
  -3   9  13      148.19      145.49     23.25 o 
  -2   9  13        1.03       18.87     19.18 o 
  -1   9  13       90.05       88.11     23.16 o 
   0   9  13       98.71      108.58     37.79 o 
   1   9  13       24.57       31.20     22.34 o 
   2   9  13      778.94      711.26     65.32 o 
   3   9  13      609.00      635.45     48.44 o 
   4   9  13      926.71      910.56     86.06 o 
   5   9  13        3.71      -12.04     25.10 o 
   6   9  13       31.74       75.69     41.37 o 
   7   9  13        0.87       38.86     29.82 o 
   8   9  13       22.57       17.43     37.55 o 
   9   9  13        1.81       61.67     42.17 o 
 -11  10  13       49.56      106.95    133.24 o 
 -10  10  13      241.04      140.40    127.54 o 
  -9  10  13      680.63      570.89     83.93 o 
  -8  10  13      372.29      290.95     93.88 o 
  -7  10  13       48.37      -32.39     37.29 o 
  -6  10  13      207.68      138.16     54.62 o 
  -5  10  13        0.00      -37.18     27.34 o 
  -4  10  13      150.00      212.60     38.48 o 
  -3  10  13      216.86      208.45     29.30 o 
  -2  10  13      933.90     1053.90     59.24 o 
  -1  10  13        8.91       19.59     23.55 o 
   0  10  13        7.78       24.23     27.10 o 
   1  10  13      117.24       79.91     36.92 o 
   2  10  13       12.90       35.49     75.43 o 
   3  10  13      282.45      250.96     38.27 o 
   4  10  13       85.71       35.13     27.60 o 
   5  10  13      230.28      235.23     41.02 o 
   6  10  13        6.52       -9.56     20.81 o 
   7  10  13       13.67        4.74     29.94 o 
   8  10  13       82.91      102.74     40.01 o 
   9  10  13        8.35      -25.81     34.08 o 
 -10  11  13       64.93       41.20     49.60 o 
  -9  11  13     1045.30     1245.36    114.87 o 
  -8  11  13       26.37       59.06     52.50 o 
  -7  11  13       37.72        9.38     41.68 o 
  -6  11  13       69.59       30.29     57.29 o 
  -5  11  13      190.03      190.67     54.91 o 
  -4  11  13       20.95       94.79     44.40 o 
  -3  11  13      636.84      486.46    100.45 o 
  -2  11  13       10.01       62.81     31.68 o 
  -1  11  13        5.06        5.20     25.12 o 
   0  11  13        9.58      -27.49     41.70 o 
   1  11  13       22.88       75.11     51.38 o 
   2  11  13        3.10      -22.48     45.26 o 
   3  11  13      310.54      341.02     52.67 o 
   4  11  13       27.33       40.08     40.23 o 
   5  11  13      466.07      465.80     44.69 o 
   6  11  13       10.65       19.51     24.05 o 
   7  11  13       28.01        7.15     25.95 o 
   8  11  13       88.36       52.72     39.12 o 
  -9  12  13        0.30       96.15     57.73 o 
  -8  12  13        2.11       45.41     52.55 o 
  -7  12  13       79.41      191.80     75.73 o 
  -6  12  13      133.02      165.48     54.95 o 
  -5  12  13      109.22       36.03     40.46 o 
  -4  12  13      167.94      171.95     52.26 o 
  -3  12  13       32.68      -17.08     49.71 o 
  -2  12  13       44.44       18.33     27.87 o 
  -1  12  13      135.87      139.38     57.46 o 
   0  12  13      264.08      299.36     68.92 o 
   1  12  13       14.14       56.36     53.11 o 
   2  12  13      296.14      304.66     74.68 o 
   3  12  13       81.59       33.95     53.21 o 
   4  12  13       17.75      111.13     47.33 o 
   5  12  13       42.31       87.30     31.61 o 
   6  12  13      127.50      197.10     35.64 o 
   7  12  13        0.01       -0.82     24.92 o 
  -8  13  13      193.48      226.53     75.30 o 
  -7  13  13       12.74       12.70     41.32 o 
  -6  13  13      173.93      165.69     63.66 o 
  -5  13  13        2.10       30.12     40.55 o 
  -4  13  13       28.05       32.28     43.26 o 
  -3  13  13       15.12      -32.33     67.18 o 
  -2  13  13        1.40       -2.69     41.16 o 
  -1  13  13       15.31       25.01     61.79 o 
   0  13  13      342.56      203.05     64.93 o 
   1  13  13      132.02      164.09     63.89 o 
   2  13  13      189.61      113.63     65.68 o 
   3  13  13       19.58        8.24     24.65 o 
   4  13  13      542.45      693.88     60.40 o 
   5  13  13        9.07       15.22     34.48 o 
   6  13  13       97.40       78.27     33.23 o 
  -7  14  13       21.35       54.74     48.61 o 
  -6  14  13        9.07       -9.58     39.49 o 
  -5  14  13       95.37      117.49     52.53 o 
  -4  14  13        2.19        6.86     39.44 o 
  -3  14  13       17.29        5.47     42.41 o 
  -2  14  13        2.03       -0.81     42.21 o 
  -1  14  13       91.29      209.10     60.71 o 
   0  14  13        9.34       49.11     53.45 o 
   1  14  13       44.50       62.73     57.42 o 
   2  14  13       52.67      109.57     43.33 o 
   3  14  13       20.11        4.67     39.37 o 
   4  14  13       13.88       10.38     33.05 o 
  -4  15  13        2.81      -25.74     44.24 o 
  -3  15  13      128.76      106.91     54.51 o 
  -2  15  13       96.76      162.45     58.61 o 
  -1  15  13      117.61      120.76     88.55 o 
   0  15  13      137.39      152.87     53.00 o 
   1  15  13       36.14       -0.36     42.82 o 
   2  15  13        1.44       35.16     37.78 o 
 -14   0  14        0.05       42.74     85.63 o 
 -13   0  14       55.60      152.51     92.08 o 
 -12   0  14     1650.94     1621.56    167.36 o 
 -11   0  14        2.49       54.80     57.29 o 
 -10   0  14       52.23       13.84     39.34 o 
  -9   0  14       59.17       24.89     68.61 o 
  -8   0  14     3593.45     3316.81    142.91 o 
  -7   0  14       49.84       51.74     35.34 o 
  -6   0  14     4919.76     5343.23    135.48 o 
  -5   0  14      318.59      307.79     27.66 o 
  -4   0  14     1020.87     1006.32     43.84 o 
  -3   0  14        3.60       15.16     11.09 o 
  -2   0  14     5972.45     5221.13    137.23 o 
  -1   0  14        2.94      -28.65     18.96 o 
   0   0  14      730.41      625.99     79.30 o 
   1   0  14       18.23       23.47     21.52 o 
   2   0  14     2635.81     2342.12     76.93 o 
   3   0  14      122.54       96.60     30.20 o 
   4   0  14      160.13      226.73     34.85 o 
   5   0  14       60.56       70.74     30.30 o 
   6   0  14     5356.64     4820.17    153.66 o 
   7   0  14       28.23        1.21     48.81 o 
   8   0  14      368.53      292.71     82.33 o 
   9   0  14      124.05      146.39     65.47 o 
  10   0  14        9.91      -26.05     95.75 o 
  11   0  14       79.82      294.08    116.37 o 
 -14   1  14      192.47      218.33     77.61 o 
 -13   1  14     1881.48     1797.17    181.91 o 
 -12   1  14      761.37      874.02     74.96 o 
 -11   1  14        1.87       16.30     28.40 o 
 -10   1  14       67.59       47.79     27.53 o 
  -9   1  14      207.93      214.56     35.58 o 
  -8   1  14      461.47      497.15     62.64 o 
  -7   1  14      270.22      313.19     29.00 o 
  -6   1  14      109.75      109.15     16.21 o 
  -5   1  14       30.71       55.64     12.54 o 
  -4   1  14      761.85      684.73     23.65 o 
  -3   1  14       77.70       71.72     14.07 o 
  -2   1  14       11.38       10.11     13.15 o 
  -1   1  14       15.52       25.54     13.16 o 
   0   1  14       61.43       71.65     16.73 o 
   1   1  14      114.56       89.59     17.35 o 
   2   1  14      132.78      140.32     20.16 o 
   3   1  14      464.04      386.50     27.38 o 
   4   1  14     1594.27     1654.42     53.59 o 
   5   1  14        0.40      -12.84     20.38 o 
   6   1  14      286.52      256.77     34.27 o 
   7   1  14      220.12      191.89     37.30 o 
   8   1  14       22.33       40.28     37.63 o 
   9   1  14        0.54      -42.41     38.81 o 
  10   1  14       90.22       53.07     52.62 o 
  11   1  14      150.40      203.44     65.43 o 
 -14   2  14       49.42      176.36     99.58 o 
 -13   2  14       33.71        8.40     82.03 o 
 -12   2  14       56.13       17.53     35.43 o 
 -11   2  14     2561.76     3099.00    162.49 o 
 -10   2  14       16.08      -30.63     23.49 o 
  -9   2  14       47.31        8.87     24.09 o 
  -8   2  14      144.18      103.85     29.25 o 
  -7   2  14      131.94      207.47     33.96 o 
  -6   2  14        1.98       23.62     11.63 o 
  -5   2  14     2082.29     2071.70     63.16 o 
  -4   2  14       32.32       22.39     11.77 o 
  -3   2  14        2.64        9.28     11.80 o 
  -2   2  14       34.97       27.22     14.48 o 
  -1   2  14       38.77       20.21     14.26 o 
   0   2  14       63.77       61.10     15.44 o 
   1   2  14       94.38       62.46     16.02 o 
   2   2  14        1.40       -2.99     14.49 o 
   3   2  14     1524.49     1419.11     51.70 o 
   4   2  14        9.87       -3.56     26.89 o 
   5   2  14       70.70      100.81     23.61 o 
   6   2  14       21.04       34.29     21.89 o 
   7   2  14       27.75       40.41     30.20 o 
   8   2  14        5.99        2.45     30.62 o 
   9   2  14       16.18      -11.53     80.80 o 
  10   2  14        0.87      -53.74     46.87 o 
  11   2  14        0.39      -47.99     49.91 o 
 -14   3  14        2.41      -45.14     79.03 o 
 -13   3  14       32.12       74.53     94.33 o 
 -12   3  14       88.24       46.99     50.58 o 
 -11   3  14        9.73       58.85     41.32 o 
 -10   3  14      182.70       72.88     33.71 o 
  -9   3  14       29.75       52.02     25.77 o 
  -8   3  14      375.18      349.44     38.53 o 
  -7   3  14      245.93      290.44     28.01 o 
  -6   3  14       61.22       70.04     19.25 o 
  -5   3  14       51.28       34.17     11.41 o 
  -4   3  14      329.19      307.90     19.17 o 
  -3   3  14       62.64       73.44     14.61 o 
  -2   3  14       46.66        1.89     15.80 o 
  -1   3  14      630.98      627.88     52.37 o 
   0   3  14        2.65      -20.07     13.38 o 
   1   3  14      214.62      231.16     23.03 o 
   2   3  14      178.46      179.25     23.47 o 
   3   3  14      169.27      112.73     21.96 o 
   4   3  14       35.61       22.56     19.78 o 
   5   3  14      367.97      443.30     33.21 o 
   6   3  14       87.82       87.92     28.55 o 
   7   3  14       84.41       97.94     32.43 o 
   8   3  14        3.57       33.77     34.20 o 
   9   3  14       28.39      -25.41     46.69 o 
  10   3  14      122.42      135.67     58.87 o 
  11   3  14       34.74      160.55     60.31 o 
 -14   4  14      184.58      136.92    111.27 o 
 -13   4  14        0.00      118.02     90.13 o 
 -12   4  14      304.00      407.15    116.52 o 
 -11   4  14       12.75       14.00     38.16 o 
 -10   4  14      327.23      284.18     46.86 o 
  -9   4  14        3.89       16.84     22.99 o 
  -8   4  14      194.48      298.42     49.91 o 
  -7   4  14       32.36       84.57     21.37 o 
  -6   4  14      535.91      525.04     35.96 o 
  -5   4  14       57.53       56.61     18.90 o 
  -4   4  14       31.56       38.69     13.70 o 
  -3   4  14        0.35       -7.36     14.82 o 
  -2   4  14      893.97      994.99     37.96 o 
  -1   4  14      338.14      337.35     26.80 o 
   0   4  14      808.79      723.01     35.69 o 
   1   4  14        2.38       -2.33     15.55 o 
   2   4  14      704.84      640.70     33.61 o 
   3   4  14       19.68       21.93     22.32 o 
   4   4  14       98.89       68.64     20.71 o 
   5   4  14      629.27      544.65     48.89 o 
   6   4  14      725.18      615.19     41.62 o 
   7   4  14       28.31       53.43     36.92 o 
   8   4  14       72.15       31.79     35.34 o 
   9   4  14        2.71       37.46     38.82 o 
  10   4  14        0.01      -61.90     34.53 o 
  11   4  14       18.32      -25.26     54.59 o 
 -13   5  14      118.48      246.99    113.82 o 
 -12   5  14        0.86       16.05     83.68 o 
 -11   5  14      102.30       36.59     81.13 o 
 -10   5  14        1.69      -12.18     26.87 o 
  -9   5  14       29.25       58.86     25.77 o 
  -8   5  14       57.68      111.86     33.62 o 
  -7   5  14       25.25       31.52     18.95 o 
  -6   5  14       27.45       27.41     18.63 o 
  -5   5  14        3.67       -0.01     13.77 o 
  -4   5  14      582.41      556.99     28.05 o 
  -3   5  14      907.39      916.87     45.06 o 
  -2   5  14      183.03      101.01     22.22 o 
  -1   5  14      217.63      244.59     27.68 o 
   0   5  14      259.19      246.39     28.71 o 
   1   5  14     2180.14     2118.08     74.02 o 
   2   5  14        1.34        6.79     17.08 o 
   3   5  14      689.44      726.13     36.53 o 
   4   5  14       23.39       29.15     18.36 o 
   5   5  14     1153.07     1019.15     62.45 o 
   6   5  14       21.03       -5.25     29.58 o 
   7   5  14       86.65       60.45     37.77 o 
   8   5  14        0.95      -61.00     32.87 o 
   9   5  14      151.08       26.45     35.38 o 
  10   5  14        0.36       -3.26     53.85 o 
  11   5  14      163.48       59.27     49.77 o 
 -13   6  14        2.13       47.09     89.68 o 
 -12   6  14       53.14       52.79     94.63 o 
 -11   6  14        0.28       32.08     37.24 o 
 -10   6  14       64.14       72.66     41.98 o 
  -9   6  14      129.52      123.92     36.27 o 
  -8   6  14       61.54      118.77     23.35 o 
  -7   6  14      298.15      323.59     44.88 o 
  -6   6  14      375.63      492.33     37.34 o 
  -5   6  14      275.26      220.17     30.90 o 
  -4   6  14     1194.07     1176.12     51.87 o 
  -3   6  14        1.53        0.77     14.93 o 
  -2   6  14       18.37        9.83     16.38 o 
  -1   6  14      114.37       99.56     23.33 o 
   0   6  14      130.78       94.59     37.49 o 
   1   6  14     1664.52     1529.14     78.10 o 
   2   6  14       10.84       12.02     18.18 o 
   3   6  14     1718.74     1656.40     56.85 o 
   4   6  14      236.02      261.46     30.23 o 
   5   6  14      202.24      110.73     37.88 o 
   6   6  14       70.50       36.24     33.35 o 
   7   6  14        4.77      -38.45     52.69 o 
   8   6  14        2.00      -29.74     32.13 o 
   9   6  14       73.79      152.10     44.28 o 
  10   6  14       40.44       37.51     40.81 o 
 -13   7  14        2.88      -33.74     89.08 o 
 -12   7  14        1.27       90.65     48.77 o 
 -11   7  14        2.97       34.60     42.75 o 
 -10   7  14        1.09       47.82     38.32 o 
  -9   7  14       75.90      105.12     47.14 o 
  -8   7  14       38.24       50.22     21.01 o 
  -7   7  14       62.40       79.88     24.91 o 
  -6   7  14      144.84      146.88     27.51 o 
  -5   7  14       83.73       41.87     22.12 o 
  -4   7  14      719.56      668.36     38.20 o 
  -3   7  14       16.41        6.99     16.99 o 
  -2   7  14     1327.36     1311.69     54.84 o 
  -1   7  14      723.27      708.51     43.46 o 
   0   7  14     1003.21     1049.85     51.44 o 
   1   7  14       20.52       -0.50     19.12 o 
   2   7  14     2807.29     2560.21     79.53 o 
   3   7  14       99.69      109.22     24.10 o 
   4   7  14      342.38      441.45     55.12 o 
   5   7  14       10.63       96.11     40.57 o 
   6   7  14       24.95       -7.93     33.91 o 
   7   7  14       23.81       38.11     47.06 o 
   8   7  14      636.11      734.84     61.34 o 
   9   7  14        4.98      -13.00     37.82 o 
  10   7  14       59.99       65.07     43.59 o 
 -12   8  14      150.61       83.43     88.55 o 
 -11   8  14      110.95      165.87     68.91 o 
 -10   8  14      169.89      347.77    126.27 o 
  -9   8  14        0.01      -36.31     38.22 o 
  -8   8  14      151.41      205.11     38.38 o 
  -7   8  14       88.60       87.78     24.53 o 
  -6   8  14     1031.50     1191.67     57.35 o 
  -5   8  14       33.13       23.13     25.21 o 
  -4   8  14     2285.13     2188.18     62.67 o 
  -3   8  14      728.42      736.41     39.42 o 
  -2   8  14       37.60       34.32     22.52 o 
  -1   8  14      137.09      128.61     24.88 o 
   0   8  14        2.03       -4.32     19.47 o 
   1   8  14      325.09      356.30     36.96 o 
   2   8  14       57.30       33.22     22.91 o 
   3   8  14     1755.38     1669.69     87.52 o 
   4   8  14       42.27       53.40     36.91 o 
   5   8  14      163.37      131.12     45.43 o 
   6   8  14      235.97      305.98     54.18 o 
   7   8  14       40.26      112.67     46.64 o 
   8   8  14        6.07      -27.97     40.72 o 
   9   8  14        5.63      -42.16     29.31 o 
 -11   9  14      271.78      289.91    132.19 o 
 -10   9  14       13.81       39.01     47.07 o 
  -9   9  14     1243.03     1231.30    134.44 o 
  -8   9  14       16.62       98.80     47.91 o 
  -7   9  14      164.40       46.43     44.96 o 
  -6   9  14       45.94       20.60     27.36 o 
  -5   9  14       14.49       51.52     25.18 o 
  -4   9  14       63.74       56.92     23.12 o 
  -3   9  14      495.63      403.43     33.22 o 
  -2   9  14        2.35        2.60     20.78 o 
  -1   9  14       43.88       68.35     25.52 o 
   0   9  14       12.65        2.10     20.43 o 
   1   9  14      216.93      140.43     33.72 o 
   2   9  14       17.70       68.67     49.77 o 
   3   9  14       53.24      130.91     42.88 o 
   4   9  14      148.27      116.47     51.97 o 
   5   9  14      401.81      303.05     54.39 o 
   6   9  14        1.39       33.42     40.07 o 
   7   9  14       76.92       83.17     36.29 o 
   8   9  14        1.61       -1.02     33.49 o 
   9   9  14       52.25      109.75     40.33 o 
 -11  10  14       15.16      -45.23     41.72 o 
 -10  10  14      141.30      103.00     52.70 o 
  -9  10  14       11.75       40.24     47.95 o 
  -8  10  14       18.51       32.74    128.14 o 
  -7  10  14       14.57      -12.60     40.49 o 
  -6  10  14       96.49       50.54     56.99 o 
  -5  10  14       50.41       59.74     29.12 o 
  -4  10  14        0.47        6.87     20.76 o 
  -3  10  14        2.63       19.20     19.59 o 
  -2  10  14      140.83      131.06     32.77 o 
  -1  10  14      200.23      198.77     35.11 o 
   0  10  14       16.88        7.40     22.74 o 
   1  10  14        8.32      -48.19     38.56 o 
   2  10  14      208.59      204.03     75.28 o 
   3  10  14      245.05      277.52     50.30 o 
   4  10  14      145.11       86.12     42.00 o 
   5  10  14      158.18      167.88     38.40 o 
   6  10  14       20.36       87.03     43.04 o 
   7  10  14       34.63       -2.27     32.03 o 
   8  10  14      158.44      226.26     48.24 o 
 -10  11  14      353.97      122.38     65.68 o 
  -9  11  14       12.24       70.91    105.80 o 
  -8  11  14       67.09       99.93     55.02 o 
  -7  11  14       61.83       46.79     62.39 o 
  -6  11  14      345.73      367.98     84.73 o 
  -5  11  14        7.62       25.80     37.20 o 
  -4  11  14        8.98       35.01     29.87 o 
  -3  11  14        2.18       44.07     31.70 o 
  -2  11  14       18.92       48.03     28.03 o 
  -1  11  14        5.17       19.14     27.04 o 
   0  11  14       65.70       61.12     79.03 o 
   1  11  14       11.68       28.61     50.53 o 
   2  11  14      307.85      223.29    157.31 o 
   3  11  14        0.58       33.42     37.38 o 
   4  11  14       11.85      -17.76     34.82 o 
   5  11  14      167.56      215.43     39.09 o 
   6  11  14        9.81       89.46     30.42 o 
   7  11  14       20.30      -53.13     29.02 o 
  -9  12  14       66.80       63.81     59.88 o 
  -8  12  14        6.64      -35.44    115.70 o 
  -7  12  14       61.05        7.62     41.62 o 
  -6  12  14      101.39       60.19     48.00 o 
  -5  12  14       23.68      -37.02     32.09 o 
  -4  12  14        7.31       26.91     39.35 o 
  -3  12  14      164.30      253.58     45.69 o 
  -2  12  14       58.67      146.76     39.11 o 
  -1  12  14      134.00      181.33     58.82 o 
   0  12  14       18.94       75.07     53.96 o 
   1  12  14       32.45       59.54     52.08 o 
   2  12  14       39.17       53.46     56.57 o 
   3  12  14        0.26        2.38     34.67 o 
   4  12  14      358.32      456.35     62.72 o 
   5  12  14       25.73        5.99     30.09 o 
   6  12  14      154.21      176.29     36.48 o 
  -8  13  14      104.24       27.29     66.58 o 
  -7  13  14       62.96       52.90     47.28 o 
  -6  13  14       39.83       -2.46     43.14 o 
  -5  13  14      178.48      207.28    104.60 o 
  -4  13  14       37.12       39.99     44.52 o 
  -3  13  14       26.88        6.10     75.36 o 
  -2  13  14        2.23       72.32     38.69 o 
  -1  13  14      115.63      141.30     56.45 o 
   0  13  14       73.31      130.38     60.80 o 
   1  13  14        9.16      130.12     62.72 o 
   2  13  14       55.29       45.80     58.16 o 
   3  13  14      723.32      805.75     77.27 o 
   4  13  14        3.86       -1.27     29.28 o 
   5  13  14       30.22      111.06     40.48 o 
  -6  14  14       73.07       90.38     85.78 o 
  -5  14  14       25.79       46.81     45.42 o 
  -4  14  14        3.55      -22.27     39.07 o 
  -3  14  14       62.97       74.82     48.82 o 
  -2  14  14        2.15       54.25     45.23 o 
  -1  14  14       57.70       95.75     40.24 o 
   0  14  14      270.96      322.54    141.34 o 
   1  14  14      128.27       88.18     65.91 o 
   2  14  14      199.48      356.35     83.67 o 
   3  14  14       20.09       68.32     30.91 o 
  -3  15  14       10.77       25.38     47.83 o 
  -2  15  14      120.26      194.20     61.83 o 
  -1  15  14       19.40       -8.38     41.72 o 
   0  15  14      211.45      326.92    110.07 o 
 -14   1  15        5.72       33.25     61.82 o 
 -13   1  15      810.32      922.35    103.97 o 
 -12   1  15        7.77       11.83     34.63 o 
 -11   1  15      231.74      170.00     38.49 o 
 -10   1  15       30.88       17.25     24.98 o 
  -9   1  15      708.68      878.94     57.99 o 
  -8   1  15      146.63      149.15     31.84 o 
  -7   1  15      448.78      497.74     44.53 o 
  -6   1  15      713.31      710.67     31.98 o 
  -5   1  15       17.56       32.28     14.01 o 
  -4   1  15      296.23      298.17     21.50 o 
  -3   1  15      540.76      528.75     29.58 o 
  -2   1  15      335.02      294.58     24.83 o 
  -1   1  15      151.31      100.16     18.45 o 
   0   1  15      690.24      595.63     28.90 o 
   1   1  15       48.70       44.74     16.41 o 
   2   1  15       16.92       31.47     15.13 o 
   3   1  15      243.81      239.23     26.82 o 
   4   1  15      150.42      145.52     24.68 o 
   5   1  15      114.37       87.33     28.65 o 
   6   1  15     1083.34      911.57     56.14 o 
   7   1  15      269.48      372.01     51.64 o 
   8   1  15       15.05       22.29     38.96 o 
   9   1  15       22.60       63.83     41.98 o 
  10   1  15      130.04      145.38     58.87 o 
  11   1  15       80.70      140.22     65.27 o 
 -14   2  15      348.11      395.31    125.97 o 
 -13   2  15        3.34       43.94     83.53 o 
 -12   2  15      148.31      106.97     61.94 o 
 -11   2  15      242.39      203.84     42.14 o 
 -10   2  15      288.38      323.36     43.40 o 
  -9   2  15        4.80       11.15     25.21 o 
  -8   2  15     2032.22     1801.75     77.56 o 
  -7   2  15       69.82       18.91     18.71 o 
  -6   2  15       73.87       90.31     18.61 o 
  -5   2  15       50.35       60.25     14.99 o 
  -4   2  15     1899.84     1666.07     39.86 o 
  -3   2  15      101.59       79.93     16.91 o 
  -2   2  15        5.87        7.15     23.15 o 
  -1   2  15        0.24      -25.13     17.01 o 
   0   2  15     3042.69     3025.16     72.72 o 
   1   2  15       26.36       35.56     16.64 o 
   2   2  15      520.18      506.98     32.59 o 
   3   2  15       66.81       23.68     20.76 o 
   4   2  15     2059.21     1944.57     58.81 o 
   5   2  15       13.80        9.25     18.27 o 
   6   2  15       17.13       19.34     29.72 o 
   7   2  15      246.05      222.60     57.89 o 
   8   2  15       90.05       92.99     43.22 o 
   9   2  15        4.55       25.08     49.78 o 
  10   2  15       16.76       12.08     62.62 o 
  11   2  15       10.62       12.28     52.77 o 
 -13   3  15      544.53      639.15    143.37 o 
 -12   3  15       53.55       21.14     43.19 o 
 -11   3  15      104.94      192.58     45.04 o 
 -10   3  15      122.07       65.07     41.71 o 
  -9   3  15       10.26       35.49     29.53 o 
  -8   3  15      236.89      304.06     45.65 o 
  -7   3  15      342.94      422.17     39.21 o 
  -6   3  15      120.61      122.63     24.09 o 
  -5   3  15      467.69      506.20     36.71 o 
  -4   3  15      100.42       91.70     13.84 o 
  -3   3  15      210.25      168.94     20.18 o 
  -2   3  15      196.37      214.98     22.74 o 
  -1   3  15       38.02       51.33     18.27 o 
   0   3  15      793.24      715.47     36.98 o 
   1   3  15      523.36      569.55     32.25 o 
   2   3  15      218.73      190.21     31.71 o 
   3   3  15        9.48      -31.41     15.70 o 
   4   3  15        1.60       28.40     19.84 o 
   5   3  15      411.76      373.52     33.88 o 
   6   3  15      216.11      198.13     36.64 o 
   7   3  15        3.18       26.15     29.93 o 
   8   3  15        0.26       -3.31     34.57 o 
   9   3  15        1.68       27.42     50.19 o 
  10   3  15        4.02      -67.20     60.20 o 
  11   3  15       64.06       85.25     59.97 o 
 -13   4  15      428.11      460.09    126.72 o 
 -12   4  15        3.68        1.20     83.08 o 
 -11   4  15        8.54        7.82     42.68 o 
 -10   4  15        7.83        2.26     27.70 o 
  -9   4  15        2.85        7.90     28.98 o 
  -8   4  15        0.89       -6.49     24.89 o 
  -7   4  15       24.79        8.08     16.99 o 
  -6   4  15      869.75     1091.70     49.89 o 
  -5   4  15       12.91        4.50     14.81 o 
  -4   4  15      488.82      543.93     27.88 o 
  -3   4  15       11.14      -16.25     14.88 o 
  -2   4  15      244.52      372.62     52.78 o 
  -1   4  15       50.77       45.20     18.33 o 
   0   4  15        5.03      -14.47     14.95 o 
   1   4  15      230.61      206.93     26.57 o 
   2   4  15      352.11      369.99     28.89 o 
   3   4  15       23.19      -17.80     15.02 o 
   4   4  15        7.89       29.99     19.35 o 
   5   4  15       79.44      133.18     31.37 o 
   6   4  15        0.05       33.69     26.71 o 
   7   4  15      337.03      236.57     56.41 o 
   8   4  15        6.33       22.05     40.63 o 
   9   4  15       13.56      -11.55     37.19 o 
  10   4  15       36.17      -29.00     52.73 o 
 -13   5  15       39.42      136.62     96.88 o 
 -12   5  15       83.63       37.04     83.08 o 
 -11   5  15        5.74     -130.77     65.38 o 
 -10   5  15      125.12      153.15     41.80 o 
  -9   5  15       17.84        0.52     22.64 o 
  -8   5  15     1036.32      948.07     56.72 o 
  -7   5  15        1.85       45.32     22.71 o 
  -6   5  15     1352.52     1290.12     54.55 o 
  -5   5  15      250.20      227.66     27.88 o 
  -4   5  15     1206.86     1086.82     42.48 o 
  -3   5  15      349.86      428.39     33.49 o 
  -2   5  15      808.65      944.75     68.54 o 
  -1   5  15       35.76       66.36     19.86 o 
   0   5  15       59.46       79.36     22.42 o 
   1   5  15     1606.65     1607.75     68.17 o 
   2   5  15        7.50       -1.73     16.93 o 
   3   5  15        7.77        4.62     16.91 o 
   4   5  15       84.32      181.78     33.30 o 
   5   5  15        7.10       17.76     24.50 o 
   6   5  15      148.33       99.91     38.22 o 
   7   5  15        3.52      -49.75     41.26 o 
   8   5  15      179.68      208.09     46.41 o 
   9   5  15       25.94       56.46     39.52 o 
  10   5  15       15.91      -11.57     40.14 o 
 -13   6  15       23.39       53.84     95.08 o 
 -12   6  15      281.24      262.14    119.52 o 
 -11   6  15       10.37      -26.54     78.58 o 
 -10   6  15       88.37      116.91     47.69 o 
  -9   6  15      103.74       63.88     28.45 o 
  -8   6  15      520.67      562.33     42.42 o 
  -7   6  15        0.02       18.72     20.18 o 
  -6   6  15      242.90      188.57     46.03 o 
  -5   6  15       65.92       47.34     19.82 o 
  -4   6  15      279.47      285.63     26.53 o 
  -3   6  15      443.05      360.47     32.42 o 
  -2   6  15     1126.28     1315.22     53.64 o 
  -1   6  15       65.08       67.80     22.18 o 
   0   6  15     3327.68     2990.71     83.59 o 
   1   6  15       17.94       -3.57     19.01 o 
   2   6  15     1993.61     2064.37    100.92 o 
   3   6  15      197.61      198.88     30.90 o 
   4   6  15       47.98       15.34     26.03 o 
   5   6  15      155.75      182.18     39.52 o 
   6   6  15      291.40      349.90     50.02 o 
   7   6  15        1.76        8.22     31.39 o 
   8   6  15      228.35      210.67     45.48 o 
   9   6  15       38.74       69.63     43.01 o 
  10   6  15      164.03      149.88     51.88 o 
 -12   7  15       34.36       45.14     95.68 o 
 -11   7  15        5.97       71.55     53.61 o 
 -10   7  15       55.61       27.07     54.81 o 
  -9   7  15        1.46       10.00     39.64 o 
  -8   7  15       23.20        5.92     25.49 o 
  -7   7  15        2.04        8.22     20.11 o 
  -6   7  15      187.33      151.12     28.74 o 
  -5   7  15     1032.37      831.02     47.36 o 
  -4   7  15      201.89      207.16     25.40 o 
  -3   7  15        7.95       12.50     17.32 o 
  -2   7  15       63.09       58.72     23.46 o 
  -1   7  15        7.13       11.22     19.23 o 
   0   7  15      171.26      144.01     27.76 o 
   1   7  15       34.00       57.96     23.40 o 
   2   7  15      179.37      135.41     24.68 o 
   3   7  15     3126.59     2998.68     96.56 o 
   4   7  15        5.97       13.26     35.53 o 
   5   7  15       41.71        5.51     36.15 o 
   6   7  15       41.16      -26.61     40.19 o 
   7   7  15      172.57      217.29     71.44 o 
   8   7  15       50.68       44.32     33.37 o 
   9   7  15      114.99       42.29     73.83 o 
 -12   8  15        3.90        3.49     49.00 o 
 -11   8  15       91.47      161.31     65.68 o 
 -10   8  15        9.23       19.20     45.25 o 
  -9   8  15       43.40      -13.86     43.09 o 
  -8   8  15      272.39      278.86     42.16 o 
  -7   8  15        6.91       11.09     23.55 o 
  -6   8  15        8.30       -5.74     25.17 o 
  -5   8  15       81.17       58.36     22.96 o 
  -4   8  15       22.95       14.93     19.48 o 
  -3   8  15      925.50      831.86     46.64 o 
  -2   8  15      220.98      278.81     31.52 o 
  -1   8  15      403.18      380.45     36.56 o 
   0   8  15       33.02       65.59     33.33 o 
   1   8  15      471.06      426.47     44.18 o 
   2   8  15      292.60      463.02     84.40 o 
   3   8  15      852.44      853.96     70.50 o 
   4   8  15        0.67        6.23     43.57 o 
   5   8  15       28.16      137.24     45.93 o 
   6   8  15       25.08       21.55     40.43 o 
   7   8  15      114.25      164.66     50.28 o 
   8   8  15       44.18       43.82     34.14 o 
   9   8  15        0.56       -3.79     48.05 o 
 -11   9  15       14.50        2.44     45.81 o 
 -10   9  15      555.28      887.45     98.32 o 
  -9   9  15       10.07       15.15     44.99 o 
  -8   9  15        9.80       65.08     47.57 o 
  -7   9  15       78.66       82.04     50.25 o 
  -6   9  15      365.59      305.79     39.99 o 
  -5   9  15       32.74       26.56     24.24 o 
  -4   9  15       42.67       63.86     39.03 o 
  -3   9  15       58.98       62.92     22.67 o 
  -2   9  15      366.23      369.63     48.63 o 
  -1   9  15        5.78       24.27     24.30 o 
   0   9  15       49.52       49.98     28.72 o 
   1   9  15      115.29       60.68     37.46 o 
   2   9  15       22.07       31.24     54.34 o 
   3   9  15      178.04      208.42     47.80 o 
   4   9  15      451.09      292.18     53.67 o 
   5   9  15       23.33       67.31     41.02 o 
   6   9  15       31.19       41.32     77.22 o 
   7   9  15        4.22       41.39     35.08 o 
   8   9  15       27.08      -10.32     33.52 o 
 -10  10  15        6.10       66.66     53.05 o 
  -9  10  15      700.53      696.84     91.07 o 
  -8  10  15       23.88       48.52     51.82 o 
  -7  10  15      109.79       86.98     59.54 o 
  -6  10  15       27.43       21.94     32.49 o 
  -5  10  15       81.39       60.29     26.73 o 
  -4  10  15      687.01      580.91     61.86 o 
  -3  10  15      116.93       90.75     30.44 o 
  -2  10  15       81.16       36.17     25.38 o 
  -1  10  15       26.69       22.16     26.07 o 
   0  10  15       75.80       80.14     34.70 o 
   1  10  15      148.37      101.25     54.89 o 
   2  10  15      289.31      438.96     82.79 o 
   3  10  15      415.95      475.12     59.74 o 
   4  10  15       51.38       85.04     42.76 o 
   5  10  15       51.54      129.79     47.10 o 
   6  10  15        1.22       -5.75     65.91 o 
   7  10  15      118.01       73.85     38.69 o 
   8  10  15      104.35      165.72     45.98 o 
  -9  11  15        4.95      -16.69     46.05 o 
  -8  11  15       11.46      -51.48     44.31 o 
  -7  11  15      170.07      180.55     53.23 o 
  -6  11  15       23.51       15.73     47.61 o 
  -5  11  15      183.28      152.08     49.08 o 
  -4  11  15        8.21       42.30     32.27 o 
  -3  11  15       79.50       88.89     29.37 o 
  -2  11  15       17.62        2.74     26.70 o 
  -1  11  15       34.85       31.96     37.85 o 
   0  11  15        0.31       87.01     53.27 o 
   1  11  15       11.85      -25.31     45.90 o 
   2  11  15        0.01      -18.53     50.00 o 
   3  11  15      143.39      120.20     54.45 o 
   4  11  15       10.35      -40.23     50.13 o 
   5  11  15      307.17      548.58     95.54 o 
   6  11  15        0.77      -18.72     29.83 o 
   7  11  15        8.83      -63.64     31.82 o 
  -8  12  15       27.56        7.80     62.09 o 
  -7  12  15      238.80      260.69     62.93 o 
  -6  12  15        0.83       10.00     39.37 o 
  -5  12  15       10.71      -18.80     41.16 o 
  -4  12  15      165.11      195.08     54.20 o 
  -3  12  15      349.30      380.17     56.42 o 
  -2  12  15       23.79       24.64     41.47 o 
  -1  12  15        1.93      -31.23     40.61 o 
   0  12  15       59.48       62.97     51.74 o 
   1  12  15       21.07       96.71     58.05 o 
   2  12  15       88.30      123.49     64.08 o 
   3  12  15       61.42       24.85     37.33 o 
   4  12  15       13.53       24.36     41.39 o 
   5  12  15       26.53       33.15     31.29 o 
   6  12  15        6.15       17.21     35.08 o 
  -7  13  15       12.12       31.01     45.86 o 
  -6  13  15       68.19       40.37     73.11 o 
  -5  13  15       11.43       29.69     40.47 o 
  -4  13  15      234.85      197.81     56.97 o 
  -3  13  15        3.85      -26.05     74.68 o 
  -2  13  15       30.21       39.43     35.69 o 
  -1  13  15        3.74       54.63     46.74 o 
   0  13  15       66.98      145.52    143.52 o 
   1  13  15        3.55       76.15     58.16 o 
   2  13  15        4.42        3.77     43.34 o 
   3  13  15       42.81       50.11     38.32 o 
   4  13  15      301.74      380.62     78.96 o 
  -5  14  15      289.38      210.06     63.67 o 
  -4  14  15       23.45      -18.11     44.26 o 
  -3  14  15       11.82        9.45     53.54 o 
  -2  14  15       96.57      116.68     55.12 o 
  -1  14  15       93.71      175.54     64.73 o 
   0  14  15       81.97      158.63     66.21 o 
   1  14  15       27.74      108.24     65.46 o 
   2  14  15       81.17       63.09     41.41 o 
 -13   0  16       27.27      106.17     90.28 o 
 -12   0  16        9.76      -28.59     37.53 o 
 -11   0  16       92.57       84.18     48.15 o 
 -10   0  16      105.20      252.42     59.14 o 
  -9   0  16       13.21        8.11     32.80 o 
  -8   0  16       62.60       38.78     74.61 o 
  -7   0  16      226.06      181.48     74.61 o 
  -6   0  16      319.87      252.65     39.77 o 
  -5   0  16      670.93      639.83     46.78 o 
  -4   0  16      118.90      158.85     29.62 o 
  -3   0  16      267.98      237.35     33.79 o 
  -2   0  16     4312.21     4222.16    125.16 o 
  -1   0  16        0.06        7.36     37.93 o 
   0   0  16     1004.74      842.39     55.82 o 
   1   0  16       37.26       23.81     35.76 o 
   2   0  16      148.01      174.48     38.16 o 
   3   0  16       15.20       40.34     25.89 o 
   4   0  16      588.71      807.22     76.91 o 
   5   0  16      180.27      104.39     58.38 o 
   6   0  16      202.06      266.70     74.16 o 
   7   0  16        1.19      -43.45     49.61 o 
   8   0  16      351.42      440.00     81.59 o 
   9   0  16       54.80       69.85     65.02 o 
  10   0  16      487.81      595.95     96.78 o 
 -13   1  16     1089.36     1093.84    162.11 o 
 -12   1  16        1.38      -15.37     28.32 o 
 -11   1  16       57.15       53.96     33.02 o 
 -10   1  16      226.23      202.98     39.33 o 
  -9   1  16       23.69      -12.07     24.10 o 
  -8   1  16        1.29       11.35     23.28 o 
  -7   1  16      524.48      561.53     61.39 o 
  -6   1  16      577.23      603.97     35.82 o 
  -5   1  16      652.90      607.69     34.92 o 
  -4   1  16      291.72      284.07     37.54 o 
  -3   1  16       15.73      -19.10     12.96 o 
  -2   1  16      810.90      827.22     38.33 o 
  -1   1  16        7.47      -14.87     14.98 o 
   0   1  16      351.00      341.96     26.76 o 
   1   1  16        5.88       24.09     17.51 o 
   2   1  16       39.42       18.46     16.98 o 
   3   1  16      219.26      245.10     28.32 o 
   4   1  16      625.51      675.03     39.34 o 
   5   1  16      285.15      287.24     62.39 o 
   6   1  16       88.69      157.75     43.70 o 
   7   1  16      199.20      249.11     49.50 o 
   8   1  16        8.93       13.07     41.86 o 
   9   1  16       22.85       65.36     45.77 o 
  10   1  16        0.02       60.92     66.66 o 
 -13   2  16       33.99      -13.95     79.48 o 
 -12   2  16       18.26      -44.04     40.71 o 
 -11   2  16        0.01       20.91     31.54 o 
 -10   2  16        7.30      -10.05     28.18 o 
  -9   2  16       11.17      -17.95     34.70 o 
  -8   2  16        4.71       13.17     24.34 o 
  -7   2  16      308.05      236.29     37.36 o 
  -6   2  16       97.12       75.37     22.74 o 
  -5   2  16      210.57      201.44     22.27 o 
  -4   2  16      336.96      364.65     26.98 o 
  -3   2  16      563.18      553.44     31.87 o 
  -2   2  16       42.84       28.38     23.79 o 
  -1   2  16     2593.08     2404.50     78.49 o 
   0   2  16        2.46        5.32     18.21 o 
   1   2  16      204.32      131.28     30.34 o 
   2   2  16       15.82       11.91     19.29 o 
   3   2  16      458.68      425.70     34.97 o 
   4   2  16        1.12       13.92     21.93 o 
   5   2  16      867.68      759.21     51.83 o 
   6   2  16        0.03      -15.41     28.76 o 
   7   2  16      368.19      479.97     68.57 o 
   8   2  16        8.21      -18.23     36.91 o 
   9   2  16      153.45      203.73     62.98 o 
  10   2  16       24.13       69.56     56.97 o 
 -13   3  16      494.92      823.00    154.16 o 
 -12   3  16       19.18       -3.67     43.51 o 
 -11   3  16       42.78       50.17     42.79 o 
 -10   3  16       80.30       91.08     37.17 o 
  -9   3  16        0.00       15.83     29.71 o 
  -8   3  16     1070.93     1173.06     77.84 o 
  -7   3  16      883.00      799.37     57.91 o 
  -6   3  16       57.37       37.40     26.71 o 
  -5   3  16       59.68       26.72     16.60 o 
  -4   3  16      681.44      743.06     37.87 o 
  -3   3  16       45.32       19.25     15.29 o 
  -2   3  16     1025.13     1125.57     60.93 o 
  -1   3  16     1463.54     1426.46     50.11 o 
   0   3  16     1871.66     1658.36     54.23 o 
   1   3  16      406.17      446.02     31.30 o 
   2   3  16       16.43      -33.77     31.24 o 
   3   3  16       32.87       42.89     19.25 o 
   4   3  16      100.70      107.70     24.00 o 
   5   3  16      258.01      235.21     51.10 o 
   6   3  16      649.45      554.29     82.03 o 
   7   3  16       29.54       15.71     31.20 o 
   8   3  16      183.55      173.51     59.89 o 
   9   3  16      126.92      230.55     63.06 o 
  10   3  16        4.17      -29.84     51.96 o 
 -13   4  16      118.23      199.90    103.18 o 
 -12   4  16        1.10       56.99     83.83 o 
 -11   4  16        5.49      -19.45     30.47 o 
 -10   4  16     1132.32     1096.83     81.42 o 
  -9   4  16      146.66      103.50     48.79 o 
  -8   4  16      101.23      149.01     40.69 o 
  -7   4  16        3.15      -16.60     27.38 o 
  -6   4  16     1099.82     1102.81     49.91 o 
  -5   4  16      111.67      101.80     19.28 o 
  -4   4  16      996.35     1047.82     41.72 o 
  -3   4  16      270.37      300.57     30.01 o 
  -2   4  16     3675.88     3504.70     89.05 o 
  -1   4  16      109.33      122.11     24.38 o 
   0   4  16     4694.59     4093.66    101.01 o 
   1   4  16      256.97      290.87     27.41 o 
   2   4  16        1.67       28.66     19.27 o 
   3   4  16       43.19       13.36     17.58 o 
   4   4  16      131.50      146.77     31.76 o 
   5   4  16        1.68       47.85     27.73 o 
   6   4  16      295.85      343.31     46.42 o 
   7   4  16       33.07       74.70     40.74 o 
   8   4  16        1.75      -15.73     33.86 o 
   9   4  16        5.58      -12.42     53.37 o 
  10   4  16      183.49      117.74     63.67 o 
 -13   5  16      514.79      683.84    157.61 o 
 -12   5  16       46.33       59.69     94.93 o 
 -11   5  16        0.37       -5.85     73.48 o 
 -10   5  16       30.30       36.86     35.73 o 
  -9   5  16        6.16      -11.26     27.42 o 
  -8   5  16       46.29        5.93     28.04 o 
  -7   5  16      465.37      548.04     62.66 o 
  -6   5  16      105.09       89.45     25.64 o 
  -5   5  16     2199.63     2012.36     78.27 o 
  -4   5  16       99.67       76.20     18.55 o 
  -3   5  16       55.08       47.04     20.38 o 
  -2   5  16      290.13      237.64     28.63 o 
  -1   5  16       13.87       15.49     19.01 o 
   0   5  16      240.19      273.94     32.26 o 
   1   5  16     1914.79     1963.20     87.49 o 
   2   5  16        1.13        9.33     18.55 o 
   3   5  16      329.07      332.54     31.64 o 
   4   5  16       57.10       58.91     27.86 o 
   5   5  16        0.08       21.45     29.60 o 
   6   5  16       25.90       10.11     32.04 o 
   7   5  16        0.00      -33.18     23.15 o 
   8   5  16        4.53       26.19     58.00 o 
   9   5  16       50.56       57.21     44.72 o 
  10   5  16       45.20       33.36     57.21 o 
 -12   6  16        0.35       13.05     86.23 o 
 -11   6  16        0.48      -14.40     78.73 o 
 -10   6  16       12.49      146.37     93.43 o 
  -9   6  16       66.54      115.50     38.40 o 
  -8   6  16       88.76       97.55     33.05 o 
  -7   6  16      501.78      433.01     51.91 o 
  -6   6  16      623.92      630.52     46.67 o 
  -5   6  16      936.30      855.18     47.19 o 
  -4   6  16       25.56       46.05     17.42 o 
  -3   6  16     1465.74     1470.90     56.99 o 
  -2   6  16      615.96      608.41     47.58 o 
  -1   6  16        9.33       31.40     20.29 o 
   0   6  16       66.16       52.30     24.85 o 
   1   6  16     2427.80     2469.43     80.91 o 
   2   6  16       61.58       28.04     22.90 o 
   3   6  16      414.70      448.10     47.48 o 
   4   6  16      139.04      134.93     34.26 o 
   5   6  16      108.38       47.87     40.75 o 
   6   6  16       13.76      -45.67     47.38 o 
   7   6  16       21.89       75.26     39.32 o 
   8   6  16        4.94      -52.45     26.22 o 
   9   6  16       31.21       -7.84     48.64 o 
 -12   7  16       12.10       73.78     92.38 o 
 -11   7  16       10.80       90.28     96.73 o 
 -10   7  16        0.20      -47.99     77.23 o 
  -9   7  16       29.77       23.54     33.05 o 
  -8   7  16     1069.13     1094.33     77.44 o 
  -7   7  16       34.64       24.29     24.24 o 
  -6   7  16      103.10      121.51     27.86 o 
  -5   7  16      118.77       96.13     24.80 o 
  -4   7  16     1184.32     1211.16     92.52 o 
  -3   7  16      202.75      201.90     29.08 o 
  -2   7  16      656.56      561.44     40.81 o 
  -1   7  16       42.67       39.00     20.90 o 
   0   7  16       59.62       26.20     24.69 o 
   1   7  16      256.16      249.57     37.40 o 
   2   7  16     3273.43     2787.15     94.53 o 
   3   7  16       89.97      151.74     57.97 o 
   4   7  16      147.40      137.94     44.67 o 
   5   7  16        0.28        6.61     36.93 o 
   6   7  16      393.57      401.38     62.37 o 
   7   7  16        4.37      -30.92     62.54 o 
   8   7  16       79.26      113.45     52.09 o 
   9   7  16       28.79       66.53     51.95 o 
 -11   8  16        9.15       59.84     94.03 o 
 -10   8  16      663.00      666.90     94.33 o 
  -9   8  16      189.19      189.61     93.43 o 
  -8   8  16       76.39      159.82     43.37 o 
  -7   8  16      130.19       76.68     43.79 o 
  -6   8  16       19.74       28.18     23.99 o 
  -5   8  16      514.60      445.84     44.85 o 
  -4   8  16      514.94      456.38     44.41 o 
  -3   8  16        0.03       36.68     22.01 o 
  -2   8  16      321.50      317.39     39.40 o 
  -1   8  16       27.33       23.40     23.53 o 
   0   8  16      730.45      711.00     53.08 o 
   1   8  16      396.42      421.02     53.74 o 
   2   8  16      422.42      485.69     47.73 o 
   3   8  16      749.86      712.63    130.01 o 
   4   8  16        0.98       44.75     70.11 o 
   5   8  16        1.65       15.71     52.55 o 
   6   8  16        0.10       30.83     40.88 o 
   7   8  16        7.21      -16.44     38.97 o 
   8   8  16      319.29      388.69     66.40 o 
 -11   9  16       94.50       97.90     65.83 o 
 -10   9  16       12.59        6.32     43.36 o 
  -9   9  16       59.14       86.39    116.07 o 
  -8   9  16       28.82       12.79     92.68 o 
  -7   9  16      503.82      491.30     70.87 o 
  -6   9  16       22.79        9.03     23.23 o 
  -5   9  16       89.46       47.58     25.89 o 
  -4   9  16      145.92       80.01     28.14 o 
  -3   9  16       24.31       21.76     24.96 o 
  -2   9  16       54.15       44.95     25.94 o 
  -1   9  16      230.61      235.07     37.60 o 
   0   9  16       29.52       50.09     32.90 o 
   1   9  16      773.41     1073.25     76.42 o 
   2   9  16      263.37      297.76     52.65 o 
   3   9  16      452.16      446.98     60.12 o 
   4   9  16       11.53       32.00     40.29 o 
   5   9  16       27.19        9.38     67.56 o 
   6   9  16        0.00      -72.54     36.27 o 
   7   9  16       28.26      -37.18     69.91 o 
   8   9  16        6.06       32.40     41.47 o 
 -10  10  16       28.73       -4.90     55.55 o 
  -9  10  16      154.88      134.52    150.71 o 
  -8  10  16      360.62      392.49     76.26 o 
  -7  10  16       30.12       54.89     40.07 o 
  -6  10  16       76.69       58.74     42.46 o 
  -5  10  16      324.80      298.26     40.47 o 
  -4  10  16      232.33      317.12     41.81 o 
  -3  10  16      373.71      365.00     44.34 o 
  -2  10  16        8.17       11.23     25.91 o 
  -1  10  16        0.35       21.30     30.30 o 
   0  10  16      239.51      234.66     46.29 o 
   1  10  16       99.26      169.24     64.82 o 
   2  10  16      535.41      441.24     59.58 o 
   3  10  16      141.36      242.98    102.09 o 
   4  10  16      247.90      424.88     92.05 o 
   5  10  16        0.35       33.53     72.55 o 
   6  10  16      223.49      328.16     63.12 o 
   7  10  16      110.04      109.39     43.70 o 
  -9  11  16       10.20      -44.81     67.86 o 
  -8  11  16       27.42      -33.59     51.29 o 
  -7  11  16      119.14       52.15     43.93 o 
  -6  11  16       13.01       29.46     40.56 o 
  -5  11  16       43.47        0.08     45.29 o 
  -4  11  16       51.03       97.55     30.51 o 
  -3  11  16        2.98       22.33     26.02 o 
  -2  11  16      606.26      836.72    104.15 o 
  -1  11  16       68.16       38.83     34.68 o 
   0  11  16       11.63       97.82     54.17 o 
   1  11  16      129.66       97.86     61.37 o 
   2  11  16      130.37       84.70     40.67 o 
   3  11  16        3.71       51.18     38.69 o 
   4  11  16        3.89       -1.54     36.09 o 
   5  11  16       27.40       65.93     46.84 o 
   6  11  16       30.01       63.75     36.65 o 
  -8  12  16        0.19       19.33     45.97 o 
  -7  12  16       13.05      -33.38     40.37 o 
  -6  12  16        9.44      -20.87     36.64 o 
  -5  12  16      108.30      146.10     52.30 o 
  -4  12  16       35.67       70.38     43.34 o 
  -3  12  16       24.41       40.78     57.30 o 
  -2  12  16      189.78      250.67     48.81 o 
  -1  12  16       29.59       45.30     49.51 o 
   0  12  16       10.81       53.32     50.20 o 
   1  12  16      214.96      238.37     86.75 o 
   2  12  16      146.47      221.02     51.41 o 
   3  12  16        1.92       85.80     51.46 o 
   4  12  16       29.29       77.27     44.18 o 
   5  12  16      206.35      227.36     56.39 o 
  -6  13  16        4.77       56.83     50.53 o 
  -5  13  16        0.07      -34.06     38.75 o 
  -4  13  16        8.39       29.24     43.34 o 
  -3  13  16        0.00       30.89     39.35 o 
  -2  13  16        0.05       44.55     38.01 o 
  -1  13  16        0.22       30.41     50.86 o 
   0  13  16        1.74       30.31     56.99 o 
   1  13  16        5.80       20.30    103.18 o 
   2  13  16        4.10       10.17     39.35 o 
   3  13  16       30.23       28.31     65.81 o 
  -4  14  16       15.42        2.15     44.06 o 
  -3  14  16       54.60       81.95     62.31 o 
  -2  14  16       72.95      164.99     63.73 o 
  -1  14  16      147.78      154.89     63.64 o 
   0  14  16       31.31      128.43     62.83 o 
   1  14  16       89.99      196.95     88.70 o 
 -13   1  17      328.63      366.13    130.17 o 
 -12   1  17       20.45      -12.37     36.43 o 
 -11   1  17       62.28       92.87     38.23 o 
 -10   1  17      457.67      364.51     46.79 o 
  -9   1  17        1.54      -23.28     26.35 o 
  -8   1  17       74.44      137.88     34.19 o 
  -7   1  17       93.48       48.50     36.21 o 
  -6   1  17      177.72       83.95     19.94 o 
  -5   1  17       97.90       82.02     23.34 o 
  -4   1  17     2677.34     2787.50     81.94 o 
  -3   1  17       41.91       58.55     24.80 o 
  -2   1  17      273.37      314.40     28.06 o 
  -1   1  17      166.52      140.36     27.22 o 
   0   1  17      297.99      281.77     26.47 o 
   1   1  17      157.96      135.15     23.88 o 
   2   1  17       13.78        1.93     12.91 o 
   3   1  17      965.80      944.13     50.46 o 
   4   1  17      337.03      317.39     46.49 o 
   5   1  17      398.35      420.02     51.87 o 
   6   1  17        0.20        4.31     35.19 o 
   7   1  17       27.76       98.11     42.73 o 
   8   1  17        5.98      -27.05     36.93 o 
   9   1  17        1.80        0.71     40.66 o 
  10   1  17       11.38       -0.84     53.67 o 
 -13   2  17       69.18       33.01     50.26 o 
 -12   2  17       96.65       70.66     39.21 o 
 -11   2  17       35.80       52.24     35.92 o 
 -10   2  17        6.85       37.79     44.86 o 
  -9   2  17        0.26       -6.93     29.66 o 
  -8   2  17       51.94       64.97     34.36 o 
  -7   2  17        9.31       27.05     28.06 o 
  -6   2  17       25.16        6.63     16.16 o 
  -5   2  17       53.88       65.73     18.53 o 
  -4   2  17      113.74      119.09     21.83 o 
  -3   2  17       20.19       28.96     18.53 o 
  -2   2  17      574.61      554.32     34.20 o 
  -1   2  17      213.02      139.31     27.53 o 
   0   2  17      379.48      374.76     29.49 o 
   1   2  17       47.60       35.49     17.48 o 
   2   2  17      348.91      272.83     30.57 o 
   3   2  17       39.47       29.49     19.56 o 
   4   2  17        0.80        0.86     26.77 o 
   5   2  17        4.74        9.52     29.25 o 
   6   2  17      626.47      564.93     57.53 o 
   7   2  17       59.34       85.40     41.60 o 
   8   2  17       73.62      113.83     44.17 o 
   9   2  17        1.67       16.72     52.80 o 
  10   2  17       96.84       -3.25     54.65 o 
 -13   3  17      233.92      111.12     99.43 o 
 -12   3  17       34.32       87.25     52.10 o 
 -11   3  17       39.51       51.76     35.73 o 
 -10   3  17        1.16        2.26     30.24 o 
  -9   3  17       28.40       21.37     29.01 o 
  -8   3  17      149.17      182.17     42.34 o 
  -7   3  17     1504.14     1374.91    124.00 o 
  -6   3  17        0.01       -2.67     18.45 o 
  -5   3  17        0.02        2.15     15.55 o 
  -4   3  17       42.24       37.43     19.94 o 
  -3   3  17     1907.25     1859.15     61.73 o 
  -2   3  17      876.17      843.85     45.40 o 
  -1   3  17     1569.87     1488.59     52.76 o 
   0   3  17     1869.14     1741.22     58.01 o 
   1   3  17       44.31       37.08     19.17 o 
   2   3  17      169.55      144.43     24.96 o 
   3   3  17       18.72       11.30     20.75 o 
   4   3  17       15.41       24.80     26.93 o 
   5   3  17      207.94      231.75     52.27 o 
   6   3  17      386.20      428.82     47.61 o 
   7   3  17       93.69      141.10     42.52 o 
   8   3  17       52.28      120.01     54.47 o 
   9   3  17       49.09      111.37     59.72 o 
  10   3  17       46.67      -45.30     52.43 o 
 -13   4  17        8.01      -92.68     82.63 o 
 -12   4  17       25.84       35.24     85.63 o 
 -11   4  17        1.95       10.03     33.71 o 
 -10   4  17       18.23       53.42     32.99 o 
  -9   4  17      428.03      476.75     58.43 o 
  -8   4  17      194.61      166.64     42.41 o 
  -7   4  17       20.87        2.09     19.85 o 
  -6   4  17        2.18       10.14     19.70 o 
  -5   4  17      403.37      424.12     40.93 o 
  -4   4  17     1007.02      994.49     55.41 o 
  -3   4  17      349.23      343.07     42.79 o 
  -2   4  17        8.42        9.42     17.58 o 
  -1   4  17      555.58      513.61     48.54 o 
   0   4  17      202.90      146.03     27.73 o 
   1   4  17     1049.02     1047.00     48.07 o 
   2   4  17      101.32       90.00     21.89 o 
   3   4  17      108.87      101.08     28.53 o 
   4   4  17      163.96      143.97     32.23 o 
   5   4  17      186.46      186.81     56.02 o 
   6   4  17       27.48        2.34     25.03 o 
   7   4  17      179.09      240.24     49.08 o 
   8   4  17        2.14       12.33     49.82 o 
   9   4  17      360.70      493.85     77.64 o 
 -12   5  17       45.19        7.95     92.68 o 
 -11   5  17       21.65       16.80     70.33 o 
 -10   5  17      299.40      242.19     70.80 o 
  -9   5  17       45.90       65.56     35.89 o 
  -8   5  17       84.68       24.78     29.50 o 
  -7   5  17      105.58       88.85     30.15 o 
  -6   5  17      202.93      273.05     33.41 o 
  -5   5  17       93.12       52.15     20.15 o 
  -4   5  17      884.51      867.15     54.31 o 
  -3   5  17        9.07        5.95     17.01 o 
  -2   5  17     1234.84     1343.56     56.60 o 
  -1   5  17        5.09       -9.20     21.27 o 
   0   5  17      993.60      834.07     48.35 o 
   1   5  17        0.28        2.20     18.28 o 
   2   5  17       96.22      170.99     29.01 o 
   3   5  17       45.26       86.83     32.11 o 
   4   5  17       15.43       -0.28     42.49 o 
   5   5  17        2.22        0.84     29.20 o 
   6   5  17        2.01      -47.88     32.96 o 
   7   5  17        0.76       26.44     30.64 o 
   8   5  17       75.49       81.53     43.36 o 
   9   5  17        3.71       18.47     74.38 o 
 -12   6  17        8.43       68.53     90.88 o 
 -11   6  17       67.63      -42.59     80.98 o 
 -10   6  17       11.70       40.19     51.06 o 
  -9   6  17       74.77      102.83     41.83 o 
  -8   6  17      129.92      124.67     39.78 o 
  -7   6  17      410.12      437.15     42.51 o 
  -6   6  17      106.97       72.58     23.07 o 
  -5   6  17       76.10       40.37     21.20 o 
  -4   6  17     1249.99     1330.98     63.60 o 
  -3   6  17       44.37       11.10     19.65 o 
  -2   6  17      276.75      258.34     32.09 o 
  -1   6  17      105.04       98.59     42.01 o 
   0   6  17       43.29       97.97     29.21 o 
   1   6  17       24.01       21.20     25.98 o 
   2   6  17       68.41       82.04     46.76 o 
   3   6  17      263.63      237.72     38.56 o 
   4   6  17      225.11      252.77     41.11 o 
   5   6  17      153.23      187.96     53.70 o 
   6   6  17        0.04      -40.77     37.10 o 
   7   6  17      131.69      156.94     53.81 o 
   8   6  17       85.10       69.58     57.44 o 
   9   6  17        0.04       64.94     53.47 o 
 -11   7  17       10.20      -72.88     71.83 o 
 -10   7  17       60.43       66.88     94.33 o 
  -9   7  17       42.48       81.57     56.30 o 
  -8   7  17       11.15       14.12     26.31 o 
  -7   7  17        7.15       29.16     25.62 o 
  -6   7  17      237.51      201.41     33.71 o 
  -5   7  17       45.43       55.95     24.15 o 
  -4   7  17       34.55       34.90     21.94 o 
  -3   7  17      281.65      266.22     31.66 o 
  -2   7  17       18.20       27.58     22.92 o 
  -1   7  17       59.55       15.07     23.37 o 
   0   7  17        8.28      -12.70     23.04 o 
   1   7  17      575.03      665.95     63.49 o 
   2   7  17       34.17       33.91     28.45 o 
   3   7  17      578.73      706.54     55.54 o 
   4   7  17        1.16      -70.20     65.18 o 
   5   7  17       37.50       48.47     43.25 o 
   6   7  17        1.77       39.07     57.56 o 
   7   7  17       31.50       59.33     51.17 o 
   8   7  17       30.84      -14.43     48.27 o 
 -11   8  17       17.54      180.86    117.87 o 
 -10   8  17      511.84      438.35    140.37 o 
  -9   8  17       26.70       48.26     46.45 o 
  -8   8  17      134.72      117.48     80.33 o 
  -7   8  17      186.97      142.38     32.12 o 
  -6   8  17        3.31       18.95     24.34 o 
  -5   8  17      603.68      555.01     88.23 o 
  -4   8  17      608.57      663.32     70.46 o 
  -3   8  17      249.56      216.27     42.43 o 
  -2   8  17        0.06      -13.84     20.33 o 
  -1   8  17      112.00      109.56     39.81 o 
   0   8  17        3.98        1.66     23.05 o 
   1   8  17      865.92      938.12     74.37 o 
   2   8  17      238.03      261.13     39.29 o 
   3   8  17       14.96       62.59     42.01 o 
   4   8  17      193.09      296.70     58.30 o 
   5   8  17        1.73       61.62     40.96 o 
   6   8  17        3.29       12.33     78.90 o 
   7   8  17        3.01       60.22     50.60 o 
   8   8  17       64.24      212.56     47.55 o 
 -10   9  17      202.03      286.42     72.05 o 
  -9   9  17       40.24       97.29     50.80 o 
  -8   9  17      299.29      277.58     80.53 o 
  -7   9  17       19.54       49.60     32.67 o 
  -6   9  17        0.32       17.21     24.86 o 
  -5   9  17      102.11       94.04     29.89 o 
  -4   9  17      134.19      105.49     30.07 o 
  -3   9  17        7.97       38.85     27.62 o 
  -2   9  17       17.63       18.60     29.50 o 
  -1   9  17      157.96      142.26     39.30 o 
   0   9  17        5.99       28.72     30.86 o 
   1   9  17       21.55       42.84     34.46 o 
   2   9  17      299.26      241.41     48.50 o 
   3   9  17        0.40       33.57     39.53 o 
   4   9  17      976.64      967.86    112.22 o 
   5   9  17       16.26       49.25     40.81 o 
   6   9  17        0.25       48.16     58.64 o 
   7   9  17       71.58       46.86     48.28 o 
  -9  10  17      163.59       86.02     70.56 o 
  -8  10  17        1.47       49.64     61.79 o 
  -7  10  17       85.97      104.88     48.17 o 
  -6  10  17      243.35      149.77     43.61 o 
  -5  10  17       90.35       73.95     32.26 o 
  -4  10  17       26.41       55.99     27.70 o 
  -3  10  17        3.64       10.89     24.62 o 
  -2  10  17        0.08        5.41     28.39 o 
  -1  10  17       17.84       47.73     34.25 o 
   0  10  17      613.63      570.81     62.85 o 
   1  10  17      516.11      438.03     83.35 o 
   2  10  17      723.20      712.36     71.12 o 
   3  10  17        4.47       68.75     42.90 o 
   4  10  17        0.26       90.55     43.65 o 
   5  10  17      157.35      121.27     51.76 o 
   6  10  17      137.63      117.55     50.93 o 
  -8  11  17       52.93       30.04     45.06 o 
  -7  11  17      204.77      138.15     65.38 o 
  -6  11  17       12.20       -7.78     37.87 o 
  -5  11  17       31.17       82.97     47.76 o 
  -4  11  17        8.72       26.61     25.81 o 
  -3  11  17        0.31       18.87     27.29 o 
  -2  11  17       40.58        7.71     30.46 o 
  -1  11  17      294.57      363.16     55.69 o 
   0  11  17       21.74       90.07     52.51 o 
   1  11  17      102.83       51.99     55.27 o 
   2  11  17      100.59      138.00     60.24 o 
   3  11  17      134.90      166.68     69.05 o 
   4  11  17      202.89      231.18     82.20 o 
   5  11  17        6.48       70.09     49.94 o 
  -7  12  17       87.35       64.38     49.84 o 
  -6  12  17       38.08       65.51     49.25 o 
  -5  12  17       65.62      126.68     51.47 o 
  -4  12  17       12.92      -58.69     32.85 o 
  -3  12  17        3.43       63.80     36.00 o 
  -2  12  17      308.33      404.86     51.80 o 
  -1  12  17       82.36      172.91     59.11 o 
   0  12  17       54.16       48.03     53.32 o 
   1  12  17       12.51       16.72     56.54 o 
   2  12  17       65.11      101.79     52.78 o 
   3  12  17       52.18       27.55     42.46 o 
   4  12  17        3.78      -16.89     39.99 o 
  -5  13  17        0.39       20.76     43.48 o 
  -4  13  17        7.69        8.39     45.66 o 
  -3  13  17       21.19       42.81     48.14 o 
  -2  13  17        0.10       25.48     34.75 o 
  -1  13  17       62.46       83.82     51.80 o 
   0  13  17      348.54      348.84     77.19 o 
   1  13  17       52.93       70.05     65.38 o 
   2  13  17      177.21      222.21     54.11 o 
 -13   0  18        1.50       82.03     69.43 o 
 -12   0  18      329.11      343.34     72.25 o 
 -11   0  18      106.58       25.44     43.55 o 
 -10   0  18        2.14        9.82     37.88 o 
  -9   0  18      105.57      128.15     50.81 o 
  -8   0  18       74.52      150.33     51.45 o 
  -7   0  18       36.57       53.99     54.44 o 
  -6   0  18       63.06       95.28     37.49 o 
  -5   0  18       16.72       21.90     22.31 o 
  -4   0  18       83.28       42.16     24.05 o 
  -3   0  18     1043.72      996.52     81.83 o 
  -2   0  18     6477.92     6096.42    174.03 o 
  -1   0  18      209.80      226.88     44.99 o 
   0   0  18        0.57        6.27     29.59 o 
   1   0  18       75.59      104.35     36.45 o 
   2   0  18       13.77       73.81     34.35 o 
   3   0  18      236.17      196.90    103.25 o 
   4   0  18     8647.98     7723.35    264.91 o 
   5   0  18        1.91        7.82     50.91 o 
   6   0  18      579.59      798.37     93.47 o 
   7   0  18        7.73        3.96     54.61 o 
   8   0  18        4.43       21.30     61.19 o 
   9   0  18       23.28       26.62     96.28 o 
 -13   1  18        8.50       57.89     52.84 o 
 -12   1  18       13.50       46.49     40.44 o 
 -11   1  18        0.05       27.60     41.42 o 
 -10   1  18      228.74      176.41     62.33 o 
  -9   1  18        4.08      -19.05     25.67 o 
  -8   1  18       11.61        2.48     24.96 o 
  -7   1  18       21.93       28.93     23.66 o 
  -6   1  18       99.20       78.92     36.54 o 
  -5   1  18      572.69      526.71     35.77 o 
  -4   1  18      885.64      873.52     44.14 o 
  -3   1  18      873.62      756.91     49.18 o 
  -2   1  18     2477.20     2434.33     66.77 o 
  -1   1  18       40.34       21.62     24.69 o 
   0   1  18      139.00      128.77     24.99 o 
   1   1  18       74.72       53.66     21.61 o 
   2   1  18       23.73       46.67     18.04 o 
   3   1  18      367.10      385.38     58.77 o 
   4   1  18      387.75      363.52     48.76 o 
   5   1  18       56.76       65.83     38.93 o 
   6   1  18      192.28      203.60     46.76 o 
   7   1  18       59.56       77.70     48.55 o 
   8   1  18       20.07       80.35     50.07 o 
   9   1  18       41.79      108.15     60.56 o 
 -13   2  18      300.61      355.82     78.77 o 
 -12   2  18       28.58       15.04     35.29 o 
 -11   2  18       35.62      115.53     78.70 o 
 -10   2  18        3.50        3.14     30.04 o 
  -9   2  18       44.31      101.03     37.95 o 
  -8   2  18        1.40      -18.61     28.22 o 
  -7   2  18      283.06      239.73     52.41 o 
  -6   2  18      139.45      166.32     39.59 o 
  -5   2  18      227.22      261.75     28.56 o 
  -4   2  18        9.16       -1.10     13.66 o 
  -3   2  18       64.81       89.47     19.69 o 
  -2   2  18      141.41      138.11     23.33 o 
  -1   2  18       54.86       64.05     20.32 o 
   0   2  18       30.03       19.43     17.96 o 
   1   2  18      460.48      417.96     37.92 o 
   2   2  18       40.89       55.04     24.07 o 
   3   2  18      330.05      350.11     48.08 o 
   4   2  18       22.28       48.40     32.01 o 
   5   2  18      643.92      540.79     71.58 o 
   6   2  18       20.22       43.68     41.23 o 
   7   2  18       75.47      114.51     78.18 o 
   8   2  18      145.73      132.43     46.15 o 
   9   2  18      141.79      275.74     83.00 o 
 -12   3  18        6.22       35.45     39.71 o 
 -11   3  18       25.87       34.33     36.71 o 
 -10   3  18        1.02      -12.09     28.54 o 
  -9   3  18        0.92      -21.96     43.42 o 
  -8   3  18       27.92        1.35     28.38 o 
  -7   3  18        3.05       20.43     32.67 o 
  -6   3  18       15.22       43.52     22.25 o 
  -5   3  18      451.17      444.55     42.15 o 
  -4   3  18        7.85       48.28     18.06 o 
  -3   3  18      953.27      922.12     47.88 o 
  -2   3  18      967.86      849.88     47.25 o 
  -1   3  18     1435.96     1548.87     60.55 o 
   0   3  18      451.68      528.51     33.78 o 
   1   3  18       24.56       39.63     19.82 o 
   2   3  18       53.74       90.35     25.25 o 
   3   3  18       18.81       75.97     29.10 o 
   4   3  18      170.65      106.78     33.60 o 
   5   3  18      198.08      185.51     40.69 o 
   6   3  18      279.96      323.39     49.26 o 
   7   3  18       10.87       18.69     48.66 o 
   8   3  18       24.21       39.52     52.78 o 
   9   3  18        0.43      -48.44     52.01 o 
 -12   4  18       37.62       81.13     97.33 o 
 -11   4  18       67.18       33.46     41.57 o 
 -10   4  18      295.64      306.67     54.52 o 
  -9   4  18        4.73      -26.32     27.76 o 
  -8   4  18      497.72      356.00     53.47 o 
  -7   4  18       15.22      -25.77     25.37 o 
  -6   4  18     1200.15     1370.34     97.09 o 
  -5   4  18      119.36      142.92     42.21 o 
  -4   4  18      362.05      413.18     35.26 o 
  -3   4  18      283.08      278.06     46.04 o 
  -2   4  18      411.17      465.35     38.34 o 
  -1   4  18        0.22      -12.03     17.74 o 
   0   4  18     2019.42     1931.52     76.36 o 
   1   4  18       13.91      -11.98     25.35 o 
   2   4  18      256.19      282.83     45.09 o 
   3   4  18       23.00       71.36     33.53 o 
   4   4  18      255.53      201.27     35.89 o 
   5   4  18       23.35       17.94     30.08 o 
   6   4  18      258.76      148.22     48.29 o 
   7   4  18        3.66       41.25     49.49 o 
   8   4  18       27.85       53.83     55.97 o 
   9   4  18      183.10      230.88     70.32 o 
 -12   5  18       12.84      -53.54     89.23 o 
 -11   5  18       19.52       12.84     51.51 o 
 -10   5  18       60.70      102.14     42.36 o 
  -9   5  18        5.62       18.64     31.22 o 
  -8   5  18        3.29       13.27     27.45 o 
  -7   5  18       73.89        2.65     29.66 o 
  -6   5  18        8.25       29.47     22.68 o 
  -5   5  18      157.53       66.84     26.44 o 
  -4   5  18      141.38      104.40     23.72 o 
  -3   5  18       38.73       29.96     20.99 o 
  -2   5  18      373.26      285.39     40.30 o 
  -1   5  18     1074.67     1074.70     54.62 o 
   0   5  18      416.15      368.67     42.62 o 
   1   5  18       92.10       93.31     27.03 o 
   2   5  18       74.33       90.07     30.83 o 
   3   5  18       30.19       34.02     30.50 o 
   4   5  18        0.07        2.12     28.31 o 
   5   5  18      421.57      343.42     47.60 o 
   6   5  18        1.08       -1.04     41.56 o 
   7   5  18        6.09      -19.45     33.43 o 
   8   5  18        1.03       50.82     53.71 o 
 -11   6  18       59.67        2.40     93.28 o 
 -10   6  18       66.96       29.56     69.06 o 
  -9   6  18       54.31       79.86     40.30 o 
  -8   6  18      161.43      104.92     46.82 o 
  -7   6  18      594.22      600.78     53.23 o 
  -6   6  18       70.76        9.04     24.25 o 
  -5   6  18       39.53       29.21     21.33 o 
  -4   6  18      157.97      102.72     25.84 o 
  -3   6  18      178.95      173.65     27.40 o 
  -2   6  18       24.64        9.21     21.44 o 
  -1   6  18       17.64       16.79     24.25 o 
   0   6  18       19.69       61.88     30.39 o 
   1   6  18       21.07        1.14     26.73 o 
   2   6  18      110.50      120.55     34.01 o 
   3   6  18      539.88      624.24     55.17 o 
   4   6  18       17.02       34.86     30.06 o 
   5   6  18      164.82      217.02     71.86 o 
   6   6  18       15.53       62.07     45.92 o 
   7   6  18       46.63       62.13     48.00 o 
   8   6  18       46.14       88.80     55.36 o 
 -11   7  18       50.11       94.18    104.83 o 
 -10   7  18        0.45      -34.79     85.33 o 
  -9   7  18        5.22      -11.94     41.63 o 
  -8   7  18       54.07      103.29     41.41 o 
  -7   7  18       30.85       24.42     25.45 o 
  -6   7  18     1279.65     1174.69     66.48 o 
  -5   7  18        8.28      -23.30     22.21 o 
  -4   7  18       68.25       33.87     25.50 o 
  -3   7  18      221.39      270.46     37.16 o 
  -2   7  18      685.55      676.60     52.88 o 
  -1   7  18        0.72       59.76     27.68 o 
   0   7  18      219.15      178.03     56.63 o 
   1   7  18       82.29      138.38     43.75 o 
   2   7  18       70.56       23.22     26.93 o 
   3   7  18      150.14      142.11     37.45 o 
   4   7  18       12.04       81.54     43.84 o 
   5   7  18        5.36       57.67     41.82 o 
   6   7  18        2.62       23.67     43.42 o 
   7   7  18        0.16      -19.42     44.08 o 
   8   7  18      466.91      550.42     79.26 o 
 -10   8  18       32.88       -8.40     98.83 o 
  -9   8  18        1.50     -101.23     86.68 o 
  -8   8  18       46.90       14.66     42.81 o 
  -7   8  18       39.63      129.72     32.19 o 
  -6   8  18       69.89      122.59     38.36 o 
  -5   8  18       66.47       81.87     29.12 o 
  -4   8  18       23.35       27.96     24.46 o 
  -3   8  18        2.88       31.37     28.97 o 
  -2   8  18       14.86      -42.30     21.16 o 
  -1   8  18      194.49      232.42     38.25 o 
   0   8  18       19.12       25.14     33.53 o 
   1   8  18      408.43      547.48     62.51 o 
   2   8  18      228.39      246.91     40.65 o 
   3   8  18        2.93      -21.11     45.43 o 
   4   8  18       19.33       35.24     41.03 o 
   5   8  18       41.34       71.25     45.32 o 
   6   8  18       79.23      102.85     82.81 o 
   7   8  18       44.37       57.22     53.19 o 
 -10   9  18        0.01      -35.54     93.13 o 
  -8   9  18       38.39       36.71     34.78 o 
  -7   9  18       96.89       70.36     35.49 o 
  -6   9  18       71.77       36.23     25.81 o 
  -5   9  18        3.44       19.44     28.44 o 
  -4   9  18       61.41       98.45     30.59 o 
  -3   9  18      320.14      330.22     43.65 o 
  -2   9  18       27.64       24.79     31.59 o 
  -1   9  18       28.24      -27.73     26.78 o 
   0   9  18      148.74      228.23     46.23 o 
   1   9  18      381.77      491.47     60.77 o 
   2   9  18       66.79       29.38     88.19 o 
   3   9  18     1148.31     1323.08     93.19 o 
   4   9  18       11.18      -22.98     51.40 o 
   5   9  18       65.32      157.14     65.79 o 
   6   9  18      153.80      146.00     53.56 o 
  -9  10  18       43.24       52.94     59.99 o 
  -8  10  18      109.85      232.06    127.17 o 
  -7  10  18      188.49      320.66     65.79 o 
  -6  10  18        3.85       19.02     31.31 o 
  -5  10  18       61.64       64.17     28.58 o 
  -4  10  18       91.99       42.08     27.97 o 
  -3  10  18        9.69        0.54     24.57 o 
  -2  10  18       11.39       28.03     35.21 o 
  -1  10  18       26.16       27.07     33.34 o 
   0  10  18     1091.43     1154.93     84.20 o 
   1  10  18      188.58      309.65     76.08 o 
   2  10  18      138.26      155.42     47.87 o 
   3  10  18      217.32      277.07     57.58 o 
   4  10  18       27.57       98.89     47.45 o 
   5  10  18      279.54      350.02     65.29 o 
  -8  11  18      257.14      184.76     67.86 o 
  -7  11  18      101.99       29.16     98.60 o 
  -6  11  18       70.43       90.61     47.18 o 
  -5  11  18       67.19      -16.67     48.61 o 
  -4  11  18        5.09       22.98     27.19 o 
  -3  11  18        6.70       27.68     26.73 o 
  -2  11  18       39.23       88.43     38.29 o 
  -1  11  18       24.26       77.26     37.79 o 
   0  11  18      833.09      858.20    101.59 o 
   1  11  18      202.68      340.27     77.27 o 
   2  11  18       60.84      118.37     70.22 o 
   3  11  18        4.13       95.87     44.92 o 
   4  11  18        9.71       26.22     46.48 o 
  -6  12  18        0.55      110.22     49.76 o 
  -5  12  18       86.58      256.43     64.43 o 
  -4  12  18       21.89        0.10     43.19 o 
  -3  12  18        0.05       24.86     28.69 o 
  -2  12  18        8.26       61.27     39.83 o 
  -1  12  18      356.92      392.18     78.31 o 
   0  12  18       23.93      152.59     61.59 o 
   1  12  18      191.11      309.61     87.05 o 
   2  12  18       36.79       31.07     42.44 o 
   3  12  18      139.38      147.94     84.00 o 
  -3  13  18       23.90       47.40     48.68 o 
  -2  13  18        3.02        4.44     35.60 o 
  -1  13  18       20.22       77.78     53.73 o 
   0  13  18       13.94       34.03     51.88 o 
 -12   1  19        2.04      -16.38     33.25 o 
 -11   1  19       28.81       56.75     38.97 o 
 -10   1  19        8.49       17.98     32.32 o 
  -9   1  19        4.18       18.69     31.37 o 
  -8   1  19       22.64      -16.73     28.50 o 
  -7   1  19      216.51      306.78     60.35 o 
  -6   1  19       48.25      110.79     21.82 o 
  -5   1  19       12.14       39.05     16.90 o 
  -4   1  19        1.36       11.80     13.72 o 
  -3   1  19      344.33      375.80     33.93 o 
  -2   1  19     2379.09     2330.81     72.88 o 
  -1   1  19      141.01      147.65     30.74 o 
   0   1  19        0.01        0.34     19.77 o 
   1   1  19       63.29      133.65     29.19 o 
   2   1  19       49.44       25.69     29.85 o 
   3   1  19       79.69      104.44     38.12 o 
   4   1  19       97.02       78.87     37.82 o 
   5   1  19      437.28      497.25     57.65 o 
   6   1  19      142.92      147.96     55.50 o 
   7   1  19      530.23      560.28     62.26 o 
   8   1  19       59.71       91.54     45.17 o 
   9   1  19        0.06      -13.83     41.71 o 
 -12   2  19        1.29       -1.10     36.45 o 
 -11   2  19       14.15       36.14     34.93 o 
 -10   2  19       37.99       15.53     32.87 o 
  -9   2  19        0.14       15.98     32.59 o 
  -8   2  19       53.55       48.25     37.01 o 
  -7   2  19      157.78      119.52     41.50 o 
  -6   2  19       66.07       60.09     33.63 o 
  -5   2  19        4.40        7.62     19.60 o 
  -4   2  19     3469.18     3367.41     94.38 o 
  -3   2  19       74.83       74.22     22.31 o 
  -2   2  19     3506.26     3308.14    109.69 o 
  -1   2  19       16.82       42.40     20.07 o 
   0   2  19       26.40       63.27     21.31 o 
   1   2  19       38.80       28.77     23.79 o 
   2   2  19     1428.53     1560.56     78.61 o 
   3   2  19      255.29      194.12     42.86 o 
   4   2  19        0.02      -22.36     41.13 o 
   5   2  19       63.90       67.07     39.53 o 
   6   2  19      342.36      317.10     60.02 o 
   7   2  19       27.13      -12.59     36.80 o 
   8   2  19       50.41       68.67     73.75 o 
 -12   3  19        0.17       20.95     36.23 o 
 -11   3  19        5.88       -5.99     48.21 o 
 -10   3  19        0.15       23.29     33.36 o 
  -9   3  19       80.98      123.45     46.76 o 
  -8   3  19       10.55      -17.24     27.05 o 
  -7   3  19       19.35        5.30     25.43 o 
  -6   3  19       34.13       60.21     26.08 o 
  -5   3  19     1266.65     1299.96     66.61 o 
  -4   3  19       10.94       20.31     18.71 o 
  -3   3  19      233.15      190.81     28.83 o 
  -2   3  19      239.26      246.58     31.40 o 
  -1   3  19        9.94       32.32     22.75 o 
   0   3  19        8.36       -3.49     21.70 o 
   1   3  19      105.46      114.85     32.42 o 
   2   3  19       61.57      103.65     45.09 o 
   3   3  19      961.98     1033.35     66.64 o 
   4   3  19      423.21      389.05     58.77 o 
   5   3  19      249.51      239.34     71.32 o 
   6   3  19        0.64       11.04     47.10 o 
   7   3  19        8.67       90.74     39.95 o 
   8   3  19       59.84       11.53     75.40 o 
 -12   4  19       64.78       79.93     97.78 o 
 -11   4  19        2.14       54.65     38.09 o 
 -10   4  19       87.35      123.82     52.54 o 
  -9   4  19      303.96      261.36     51.71 o 
  -8   4  19        3.74       30.83     50.91 o 
  -7   4  19      219.07      237.32     44.90 o 
  -6   4  19      427.74      497.37     62.25 o 
  -5   4  19      517.27      441.67     44.22 o 
  -4   4  19       52.63       23.91     23.69 o 
  -3   4  19      509.09      471.20     48.83 o 
  -2   4  19       19.83       48.52     21.92 o 
  -1   4  19     1523.91     1678.38     74.92 o 
   0   4  19        4.84        5.40     24.69 o 
   1   4  19      762.01      724.76     56.46 o 
   2   4  19      173.04      187.21     37.08 o 
   3   4  19      111.23      113.64     49.99 o 
   4   4  19        0.07        2.33     30.17 o 
   5   4  19        1.22       41.64     33.51 o 
   6   4  19       18.91       98.30     37.91 o 
   7   4  19       18.73       60.22     70.85 o 
   8   4  19        5.83       17.01     55.02 o 
 -11   5  19       17.47      -15.76     48.18 o 
 -10   5  19      177.81      356.20     74.99 o 
  -9   5  19        1.25      -16.62     29.27 o 
  -8   5  19       12.21       14.96     38.32 o 
  -7   5  19      267.80      270.48     46.93 o 
  -6   5  19      449.64      461.83     68.31 o 
  -5   5  19       61.68       40.70     26.11 o 
  -4   5  19      216.78      136.73     35.50 o 
  -3   5  19        5.17       27.34     20.39 o 
  -2   5  19        3.99      -19.63     22.49 o 
  -1   5  19      531.85      516.45     51.39 o 
   0   5  19      140.55      111.94     31.96 o 
   1   5  19        3.47       37.53     28.41 o 
   2   5  19      239.69      245.65     50.28 o 
   3   5  19       24.32       48.26     30.19 o 
   4   5  19       35.02       70.25     33.70 o 
   5   5  19       24.36       49.97     33.41 o 
   6   5  19      166.87      224.49     56.18 o 
   7   5  19        1.13       68.26     80.01 o 
   8   5  19      149.30       89.53    233.19 o 
 -11   6  19        0.36       82.93    104.23 o 
 -10   6  19      208.54      118.56     59.17 o 
  -9   6  19        5.67       -1.64     33.32 o 
  -8   6  19      208.29      134.97     49.74 o 
  -7   6  19        0.03       11.08     25.54 o 
  -6   6  19        6.49       23.61     28.92 o 
  -5   6  19      592.22      591.39     61.36 o 
  -4   6  19       48.45       40.13     24.58 o 
  -3   6  19        8.40       20.27     23.29 o 
  -2   6  19        5.05       17.95     29.44 o 
  -1   6  19       16.07       18.26     25.76 o 
   0   6  19      161.11      151.56     41.50 o 
   1   6  19       36.40        6.03     28.76 o 
   2   6  19      737.72      776.01     60.10 o 
   3   6  19       29.20      106.12     36.02 o 
   4   6  19       54.48      119.44     35.17 o 
   5   6  19       29.21       55.51     45.99 o 
   6   6  19        0.03      -34.82     42.36 o 
   7   6  19      217.11      188.57     79.59 o 
 -10   7  19        1.04       11.19     66.58 o 
  -9   7  19        0.89      -10.68     80.83 o 
  -8   7  19        0.79       16.94     29.95 o 
  -7   7  19      266.35      245.29     49.90 o 
  -6   7  19       38.96        0.96     28.93 o 
  -5   7  19      374.85      382.27     45.08 o 
  -4   7  19       93.40      115.36     29.80 o 
  -3   7  19       80.52       49.70     31.58 o 
  -2   7  19       19.67       38.69     26.41 o 
  -1   7  19      339.84      333.53     53.09 o 
   0   7  19      178.57      158.77     41.50 o 
   1   7  19     1344.94     1310.47     85.41 o 
   2   7  19       35.74       60.97     32.52 o 
   3   7  19       87.87      165.42     38.98 o 
   4   7  19      108.28      114.31     49.37 o 
   5   7  19       14.05       27.91     43.49 o 
   6   7  19       31.45       20.45     63.04 o 
   7   7  19       95.54       93.07     64.98 o 
 -10   8  19       13.44       46.04    111.57 o 
  -9   8  19        4.31       38.39     60.74 o 
  -8   8  19      179.18      152.75     58.57 o 
  -7   8  19       13.02       42.27     32.52 o 
  -6   8  19       15.43       33.51     27.08 o 
  -5   8  19      472.84      445.48     50.11 o 
  -4   8  19       54.01       45.78     26.61 o 
  -3   8  19       18.44       27.16     29.44 o 
  -2   8  19       17.42       12.21     24.99 o 
  -1   8  19        4.91       62.60     47.70 o 
   0   8  19       15.38       16.70     33.23 o 
   1   8  19      112.34      114.60     36.27 o 
   2   8  19        6.74       14.54     30.14 o 
   3   8  19        6.96        5.74     40.89 o 
   4   8  19       21.40       26.50     41.78 o 
   5   8  19        6.06       11.62     44.22 o 
   6   8  19       76.59      142.50     56.17 o 
  -9   9  19        1.61      -15.30     60.59 o 
  -8   9  19       53.13       84.26     65.53 o 
  -7   9  19        3.12       29.16     44.80 o 
  -6   9  19      116.63       40.67     35.35 o 
  -5   9  19       82.41       64.77     27.96 o 
  -4   9  19       22.74       40.75     39.61 o 
  -3   9  19       82.17       97.10     31.77 o 
  -2   9  19      142.92      149.73     50.04 o 
  -1   9  19        4.51      -36.75     26.78 o 
   0   9  19        0.30       25.35     31.52 o 
   1   9  19       29.66       53.94     35.38 o 
   2   9  19      156.28      189.05     48.64 o 
   3   9  19      201.46      244.78     56.69 o 
   4   9  19       97.23      110.28     50.99 o 
   5   9  19       20.61      -33.24     43.13 o 
  -8  10  19       79.16       54.59     48.36 o 
  -7  10  19       78.99       37.16     43.08 o 
  -6  10  19      385.92      580.59    108.46 o 
  -5  10  19        2.79       65.68     28.99 o 
  -4  10  19      124.41      131.27     34.22 o 
  -3  10  19       47.50       75.45     48.23 o 
  -2  10  19      255.84      257.11     93.02 o 
  -1  10  19       62.19       84.95     57.63 o 
   0  10  19       37.78      166.36     44.66 o 
   1  10  19      417.07      534.59    126.34 o 
   2  10  19        3.07       35.14     41.00 o 
   3  10  19      134.24      104.85     56.88 o 
   4  10  19      210.59      251.73     59.54 o 
  -7  11  19      129.33      149.06     53.31 o 
  -6  11  19        0.36        0.26    134.59 o 
  -5  11  19       98.69      111.50     40.45 o 
  -4  11  19       41.74       72.82     33.75 o 
  -3  11  19      169.77      205.08     40.42 o 
  -2  11  19        2.33       56.40     33.55 o 
  -1  11  19       11.87       49.11     34.43 o 
   0  11  19       59.14      119.65     58.05 o 
   1  11  19       95.00       37.89     57.81 o 
   2  11  19       99.46      137.92     51.95 o 
   3  11  19       50.94       34.37     45.15 o 
  -4  12  19       74.96      117.31     52.58 o 
  -3  12  19        7.22       45.49     41.34 o 
  -2  12  19       36.90       41.37     36.19 o 
  -1  12  19      321.60      410.68     81.25 o 
   0  12  19      218.24      252.07     72.00 o 
   1  12  19      116.71       62.19    102.28 o 
 -12   0  20       19.90       53.24     59.84 o 
 -11   0  20        0.01       51.14     54.59 o 
 -10   0  20        3.33      -38.24     46.94 o 
  -9   0  20      128.59       67.78     59.69 o 
  -8   0  20       25.35       71.92     37.87 o 
  -7   0  20       46.06       60.54     37.73 o 
  -6   0  20      291.50      277.06     52.43 o 
  -5   0  20       37.78       46.06     34.14 o 
  -4   0  20     4085.70     3684.36    148.25 o 
  -3   0  20      248.58      314.12     43.43 o 
  -2   0  20      450.95      538.05     53.12 o 
  -1   0  20      231.34      234.68     54.89 o 
   0   0  20        0.24       52.44     82.56 o 
   1   0  20        0.04       59.32     65.98 o 
   2   0  20      134.18       75.24     52.41 o 
   3   0  20        9.19        9.34     48.99 o 
   4   0  20        5.73       69.81     89.90 o 
   5   0  20        0.91       47.64     51.86 o 
   6   0  20      515.07      418.08     79.48 o 
   7   0  20      131.56      315.83     77.05 o 
   8   0  20      179.57      147.39     78.88 o 
 -12   1  20        2.31      -49.40     36.25 o 
 -11   1  20        7.74      -24.19     34.26 o 
 -10   1  20        5.40        5.75     35.37 o 
  -9   1  20       39.30       48.18     40.40 o 
  -8   1  20       11.43       50.14     26.02 o 
  -7   1  20      247.02      215.45     38.88 o 
  -6   1  20       31.21       53.53     26.16 o 
  -5   1  20        0.33       26.78     23.55 o 
  -4   1  20       55.78       70.46     22.51 o 
  -3   1  20       49.61       83.62     22.40 o 
  -2   1  20     1136.28     1084.93     49.85 o 
  -1   1  20       28.94       34.87     21.30 o 
   0   1  20      105.31      120.42     34.72 o 
   1   1  20      349.61      334.09     45.57 o 
   2   1  20       23.81        7.53     26.94 o 
   3   1  20      369.51      347.77     57.60 o 
   4   1  20       19.64       12.48     36.71 o 
   5   1  20       29.96       38.44     36.77 o 
   6   1  20        0.27       38.45     39.86 o 
   7   1  20       84.91       53.14     41.45 o 
   8   1  20        4.87       56.80     59.18 o 
 -11   2  20       19.08        8.19     36.66 o 
 -10   2  20        1.86       30.96     34.04 o 
  -9   2  20       96.63       58.31     60.51 o 
  -8   2  20       25.75       12.32     44.25 o 
  -7   2  20      112.11       55.75     43.58 o 
  -6   2  20       12.20       17.84     28.55 o 
  -5   2  20       52.28       38.32     23.46 o 
  -4   2  20      263.22      308.40     32.81 o 
  -3   2  20      529.79      476.80     38.88 o 
  -2   2  20       20.28       53.67     32.06 o 
  -1   2  20       64.68       61.34     29.32 o 
   0   2  20        5.85       26.44     29.19 o 
   1   2  20       14.17       37.32     42.81 o 
   2   2  20       42.75      106.85     37.86 o 
   3   2  20      372.22      432.56     51.77 o 
   4   2  20        0.07       -6.05     22.36 o 
   5   2  20      126.90      103.34     63.59 o 
   6   2  20        0.79       29.48     53.03 o 
   7   2  20        0.00       41.63     39.51 o 
   8   2  20        5.02       38.01     77.04 o 
 -11   3  20        0.09       -3.29     32.59 o 
 -10   3  20      472.46      501.38     66.55 o 
  -9   3  20      244.70      195.32     63.21 o 
  -8   3  20       22.98       39.63     30.26 o 
  -7   3  20       25.43       67.81     31.34 o 
  -6   3  20        8.95       12.24     28.83 o 
  -5   3  20      322.26      305.99     40.01 o 
  -4   3  20      291.81      348.06     42.48 o 
  -3   3  20      106.30      115.28     31.53 o 
  -2   3  20      353.63      288.77     51.40 o 
  -1   3  20        0.75       48.72     26.88 o 
   0   3  20       63.56       61.13     35.27 o 
   1   3  20       15.23       77.25     40.76 o 
   2   3  20      723.09      721.59     87.97 o 
   3   3  20      370.81      379.52     60.67 o 
   4   3  20       53.71       85.67     37.39 o 
   5   3  20       22.78        8.93     35.17 o 
   6   3  20       34.33       63.18     55.63 o 
   7   3  20      115.76      186.80     61.98 o 
   8   3  20      165.89      248.06     69.11 o 
 -11   4  20       67.03       42.36     50.77 o 
 -10   4  20       33.11        8.24     32.66 o 
  -9   4  20       18.53       -7.05     32.55 o 
  -8   4  20       39.91       79.66     36.84 o 
  -7   4  20        0.28       45.49     31.18 o 
  -6   4  20        3.85        7.77     33.04 o 
  -5   4  20       31.52       53.54     31.10 o 
  -4   4  20      270.86      276.22     39.28 o 
  -3   4  20        2.50       17.35     23.05 o 
  -2   4  20      144.20      168.69     34.52 o 
  -1   4  20        1.20       15.63     32.40 o 
   0   4  20      233.71      216.79     39.87 o 
   1   4  20       33.17       81.41     32.11 o 
   2   4  20        0.04       17.58     37.05 o 
   3   4  20        5.18       39.37     43.18 o 
   4   4  20      172.78      265.10     68.97 o 
   5   4  20       20.22       62.48     40.28 o 
   6   4  20      231.68      217.27     80.27 o 
   7   4  20       28.47       54.67     70.32 o 
 -11   5  20       63.53       70.14     54.99 o 
 -10   5  20        0.58       55.37     44.55 o 
  -9   5  20       61.12       37.08     39.60 o 
  -8   5  20        3.77       25.25     28.97 o 
  -7   5  20      469.54      498.54     60.57 o 
  -6   5  20       33.95       31.27     30.68 o 
  -5   5  20       74.82       66.30     33.08 o 
  -4   5  20       77.94      160.04     40.58 o 
  -3   5  20      214.34      233.67     36.04 o 
  -2   5  20        4.36        8.69     25.30 o 
  -1   5  20       42.33      132.95     41.04 o 
   0   5  20       85.95      115.83     38.49 o 
   1   5  20     1051.99     1113.22     82.11 o 
   2   5  20      109.59      121.58     37.03 o 
   3   5  20      673.87      700.25     78.18 o 
   4   5  20       63.81       85.55     34.71 o 
   5   5  20       50.55       47.89     61.54 o 
   6   5  20        9.96      -54.61     58.80 o 
   7   5  20      252.66      461.82     99.93 o 
 -10   6  20       23.75       -2.94     52.16 o 
  -9   6  20        0.42       82.58     43.41 o 
  -8   6  20       18.76      -38.01     25.61 o 
  -7   6  20       19.16       41.33     32.17 o 
  -6   6  20        0.24       -9.60     24.78 o 
  -5   6  20      537.11      497.37     58.85 o 
  -4   6  20      161.65      165.84     42.38 o 
  -3   6  20      232.54      206.65     66.84 o 
  -2   6  20       20.13       32.20     27.35 o 
  -1   6  20        2.61       27.20     30.58 o 
   0   6  20      300.27      308.33     63.69 o 
   1   6  20      340.43      453.37     51.08 o 
   2   6  20      173.82      283.86     45.21 o 
   3   6  20      125.05      200.73     40.81 o 
   4   6  20       54.93      -26.28     37.28 o 
   5   6  20       21.51       63.63     51.84 o 
   6   6  20        4.70       47.07     51.43 o 
 -10   7  20      182.93       22.69     50.96 o 
  -9   7  20       11.20       33.98     32.78 o 
  -8   7  20       20.94       11.92     27.47 o 
  -7   7  20        5.68       17.18     28.86 o 
  -6   7  20      150.49       73.91     60.34 o 
  -5   7  20       68.84       38.64     29.55 o 
  -4   7  20       81.27       88.92     29.36 o 
  -3   7  20        4.72       26.05     29.50 o 
  -2   7  20       82.34       88.49     45.56 o 
  -1   7  20        7.69       26.28     30.91 o 
   0   7  20       12.59        3.09     34.76 o 
   1   7  20      321.10      362.57     48.10 o 
   2   7  20      175.81      161.26     38.72 o 
   3   7  20       10.40       43.08     41.08 o 
   4   7  20      444.41      394.05     65.09 o 
   5   7  20        0.27      -13.09     40.61 o 
   6   7  20      114.14      202.05     59.80 o 
  -9   8  20       15.67       -4.44     43.81 o 
  -8   8  20        0.56       38.61     32.31 o 
  -7   8  20      130.76      112.11     40.47 o 
  -6   8  20      132.32      151.51     42.13 o 
  -5   8  20      256.92      242.05     58.94 o 
  -4   8  20       71.84      136.31     32.48 o 
  -3   8  20       25.69       -1.74     25.12 o 
  -2   8  20        0.07       18.10     30.44 o 
  -1   8  20        0.24       25.73     35.31 o 
   0   8  20      645.39      484.35     62.06 o 
   1   8  20       58.06       50.03     35.89 o 
   2   8  20        0.40       12.68     36.95 o 
   3   8  20       58.97       20.38     40.98 o 
   4   8  20       14.95        6.91     43.28 o 
   5   8  20        1.33      -37.26     40.89 o 
  -8   9  20        0.45       26.93     44.42 o 
  -7   9  20      768.61      731.91     89.06 o 
  -6   9  20       46.64       80.19     31.32 o 
  -5   9  20      143.86       83.27     33.17 o 
  -4   9  20       39.91       44.72     28.83 o 
  -3   9  20       19.52        5.62     26.08 o 
  -2   9  20      120.77      112.38     39.52 o 
  -1   9  20       62.42       83.89     57.06 o 
   0   9  20      110.42       91.18     38.95 o 
   1   9  20       92.09      117.24     43.53 o 
   2   9  20        2.23        1.84     39.08 o 
   3   9  20        1.61       27.00     42.43 o 
   4   9  20        1.23       10.16     41.54 o 
  -7  10  20      631.87      473.63     64.55 o 
  -6  10  20        9.44       -3.64     32.03 o 
  -5  10  20       15.37      -12.06     25.68 o 
  -4  10  20      128.31       92.78     33.17 o 
  -3  10  20       10.39       18.14     27.51 o 
  -2  10  20       32.19       48.24     33.58 o 
  -1  10  20      212.88      374.48     57.89 o 
   0  10  20      196.55      202.15     66.66 o 
   1  10  20       45.59       45.39     84.47 o 
   2  10  20        4.56      -31.67     54.16 o 
   3  10  20       37.07       50.57     47.86 o 
  -5  11  20        0.04      -21.24     31.43 o 
  -4  11  20      184.73      173.04     50.76 o 
  -3  11  20        2.46       63.15     30.97 o 
  -2  11  20       19.20       26.73     35.54 o 
  -1  11  20       38.30      102.99     55.54 o 
   0  11  20      102.10      124.60     59.86 o 
   1  11  20        0.20       92.65     51.01 o 
 -11   1  21        7.44       57.83     43.10 o 
 -10   1  21        0.05       39.01     41.54 o 
  -9   1  21      217.38      301.37     49.17 o 
  -8   1  21        5.13        9.41     28.26 o 
  -7   1  21      234.63      199.23     43.37 o 
  -6   1  21      549.46      444.38     55.57 o 
  -5   1  21        2.47        5.85     26.60 o 
  -4   1  21      242.90      206.57     40.78 o 
  -3   1  21       77.09       79.01     20.26 o 
  -2   1  21       32.96       78.89     32.06 o 
  -1   1  21        2.37        8.58     27.71 o 
   0   1  21        8.80       33.60     36.17 o 
   1   1  21       14.14      -14.02     31.68 o 
   2   1  21       12.25      -19.15     32.90 o 
   3   1  21       17.49       52.95     38.18 o 
   4   1  21        0.00        5.42     35.50 o 
   5   1  21      268.44      342.08     51.58 o 
   6   1  21       34.23       34.70     61.78 o 
   7   1  21        2.25      -20.53     45.87 o 
 -11   2  21       15.67      -12.39     34.35 o 
 -10   2  21        8.85       11.22     39.63 o 
  -9   2  21       49.01       75.01     35.46 o 
  -8   2  21       61.07       70.17     34.58 o 
  -7   2  21      169.34      128.26     36.95 o 
  -6   2  21        1.33       -3.24     24.45 o 
  -5   2  21       31.44       54.56     33.74 o 
  -4   2  21     2515.18     2356.82     89.48 o 
  -3   2  21      135.11      169.10     33.12 o 
  -2   2  21       18.22       10.80     25.31 o 
  -1   2  21        0.15        6.61     30.12 o 
   0   2  21      142.02      133.02     39.69 o 
   1   2  21       21.39        0.89     34.09 o 
   2   2  21      159.34      110.42     36.70 o 
   3   2  21       88.45       83.16     38.58 o 
   4   2  21      638.45      298.50    113.29 o 
   5   2  21      143.03      145.37     44.35 o 
   6   2  21        4.62       57.11     38.68 o 
   7   2  21        0.00        6.85     56.21 o 
 -11   3  21       59.21      -14.33     44.62 o 
 -10   3  21      182.75      125.11     51.07 o 
  -9   3  21      357.72      455.26     61.04 o 
  -8   3  21        8.94       -9.84     35.22 o 
  -7   3  21       32.43       48.04     31.16 o 
  -6   3  21        5.40       30.68     27.57 o 
  -5   3  21      514.94      441.31     66.65 o 
  -4   3  21       26.87       24.86     29.76 o 
  -3   3  21      400.52      449.67     51.00 o 
  -2   3  21      382.66      446.66     47.10 o 
  -1   3  21       13.54        7.94     32.47 o 
   0   3  21        8.21       40.85     33.68 o 
   1   3  21        0.06       34.23     41.79 o 
   2   3  21      195.47      164.32     56.09 o 
   3   3  21       13.40       74.07     40.08 o 
   4   3  21        3.04       69.76     39.44 o 
   5   3  21      153.89      209.46     52.97 o 
   6   3  21       53.10        9.84     52.76 o 
   7   3  21       75.38      109.34     57.06 o 
 -10   4  21       39.76       33.20     42.25 o 
  -9   4  21       12.40       14.51     31.11 o 
  -8   4  21        0.36      -20.34     28.11 o 
  -7   4  21      421.36      405.73     72.23 o 
  -6   4  21      144.43      170.18     48.45 o 
  -5   4  21      206.70      234.90     46.81 o 
  -4   4  21       21.91        2.02     31.30 o 
  -3   4  21      119.31       69.79     49.03 o 
  -2   4  21        4.76        4.57     25.19 o 
  -1   4  21      115.95       70.20     37.91 o 
   0   4  21      117.94       82.95     38.45 o 
   1   4  21      180.42      220.85     69.54 o 
   2   4  21        4.09       45.69     35.49 o 
   3   4  21      388.06      450.03     63.96 o 
   4   4  21        6.59       49.47     50.16 o 
   5   4  21       19.11       36.02     56.00 o 
   6   4  21       54.96      160.92     71.58 o 
 -10   5  21        3.71      -18.43     34.14 o 
  -9   5  21      103.06      139.73     43.93 o 
  -8   5  21        4.06      -18.05     26.78 o 
  -7   5  21        5.60      -13.07     26.98 o 
  -6   5  21      294.46      183.07     60.33 o 
  -5   5  21        2.09       22.38     31.02 o 
  -4   5  21       11.59       -5.15     25.71 o 
  -3   5  21        7.14       41.05     32.56 o 
  -2   5  21       30.53       13.26     33.89 o 
  -1   5  21        0.00       45.88     33.87 o 
   0   5  21      433.18      523.49     63.69 o 
   1   5  21      192.32      168.41     43.82 o 
   2   5  21      319.60      335.58     56.28 o 
   3   5  21       30.81        6.80     43.56 o 
   4   5  21        1.37       77.00     42.72 o 
   5   5  21       45.92       18.59     63.34 o 
   6   5  21       28.55       -2.23     80.76 o 
  -9   6  21       51.73       44.24     55.53 o 
  -8   6  21       32.59       28.10     30.47 o 
  -7   6  21        2.84        9.70     30.20 o 
  -6   6  21       90.88       90.91     36.44 o 
  -5   6  21      134.23      207.59     46.67 o 
  -4   6  21       27.99       20.39     29.94 o 
  -3   6  21       55.72       79.34     34.17 o 
  -2   6  21        4.23       35.56     34.56 o 
  -1   6  21      126.38      102.13     49.70 o 
   0   6  21       31.30       85.87     32.79 o 
   1   6  21      240.16      264.34     44.99 o 
   2   6  21       54.32      110.87     38.29 o 
   3   6  21      127.62      180.24     52.33 o 
   4   6  21      261.92      286.80    160.99 o 
   5   6  21        6.41      -44.82     97.18 o 
   6   6  21        5.26        8.86     69.84 o 
  -9   7  21       26.86       76.62     37.88 o 
  -8   7  21       24.86       61.77     36.02 o 
  -7   7  21       17.55       17.70     32.73 o 
  -6   7  21        0.18       42.83     46.11 o 
  -5   7  21      204.03      158.95     41.83 o 
  -4   7  21        6.16       32.48     32.72 o 
  -3   7  21        0.08       77.13     33.96 o 
  -2   7  21       12.13       46.77     34.43 o 
  -1   7  21       31.28       26.61     31.06 o 
   0   7  21       20.96       -6.45     30.78 o 
   1   7  21       89.15      167.19     40.20 o 
   2   7  21       41.04       37.02     32.81 o 
   3   7  21        0.41       13.56     39.72 o 
   4   7  21       65.01      142.86     52.26 o 
   5   7  21       10.75        7.56     43.59 o 
  -8   8  21        0.03       10.62     30.18 o 
  -7   8  21        6.90       44.61     33.66 o 
  -6   8  21      263.24      244.17     58.99 o 
  -5   8  21        6.59       22.05     30.24 o 
  -4   8  21        8.07       53.85     31.94 o 
  -3   8  21       12.18       48.17     36.32 o 
  -2   8  21       32.89       79.73     37.17 o 
  -1   8  21      219.13      248.17     53.41 o 
   0   8  21      227.78      208.70     43.98 o 
   1   8  21       23.11       58.09     43.55 o 
   2   8  21        2.30       27.22     42.34 o 
   3   8  21       32.58       63.93     43.62 o 
   4   8  21        0.15       95.94     50.01 o 
  -7   9  21       32.23       34.16     35.99 o 
  -6   9  21       46.94      108.50     40.21 o 
  -5   9  21        9.05       23.37     31.28 o 
  -4   9  21       47.46      131.77     34.55 o 
  -3   9  21       29.45       42.56     29.33 o 
  -2   9  21        3.98       43.97     36.57 o 
  -1   9  21        9.76       71.54     38.96 o 
   0   9  21      487.74      570.53     85.38 o 
   1   9  21        1.16       69.51     40.77 o 
   2   9  21        1.28       41.27     68.32 o 
   3   9  21       38.04       51.49     46.70 o 
  -5  10  21        4.07       35.59     31.57 o 
  -4  10  21       61.86       82.17     34.30 o 
  -3  10  21       34.02       51.80     30.48 o 
  -2  10  21       50.00       86.36     37.66 o 
  -1  10  21      401.97      426.07     62.82 o 
   0  10  21        5.94       56.23     55.41 o 
   1  10  21       63.24      131.55     48.61 o 
   2  10  21      203.70      294.43     59.04 o 
  -2  11  21        6.79       72.29     49.31 o 
 -10   0  22      228.96      206.80     83.83 o 
  -9   0  22       50.65       82.33     64.03 o 
  -8   0  22        1.22      -40.49     45.44 o 
  -7   0  22      612.28      645.00    121.62 o 
  -6   0  22      159.07       88.93     65.38 o 
  -5   0  22      158.52      145.17     69.28 o 
  -4   0  22     3958.69     3675.26    131.09 o 
  -3   0  22       72.53       63.52     40.44 o 
  -2   0  22      427.84      331.02     64.46 o 
  -1   0  22       12.66       14.07     43.18 o 
   0   0  22      106.83      149.34     54.01 o 
   1   0  22       95.63       59.16     30.56 o 
   2   0  22      693.03      678.86     86.50 o 
   3   0  22      149.88      142.96     58.99 o 
   4   0  22      175.53      165.39     62.30 o 
   5   0  22       89.62      100.49    190.75 o 
   6   0  22       12.82      127.22    112.47 o 
 -10   1  22        8.38       39.53     42.41 o 
  -9   1  22       20.37       82.91     45.87 o 
  -8   1  22       33.13       19.45     35.74 o 
  -7   1  22      442.57      369.87     53.76 o 
  -6   1  22      405.21      391.69     52.75 o 
  -5   1  22      132.09      136.06     37.03 o 
  -4   1  22      204.15      223.58     38.26 o 
  -3   1  22      181.49      209.52     46.54 o 
  -2   1  22        0.11      -37.97     34.33 o 
  -1   1  22       45.40       60.90     37.63 o 
   0   1  22       79.24       79.78     35.16 o 
   1   1  22       63.05       66.66     35.07 o 
   2   1  22        2.23        9.03     33.77 o 
   3   1  22        1.18       47.69     30.05 o 
   4   1  22        1.90       44.93     38.05 o 
   5   1  22        0.00       15.58     36.22 o 
   6   1  22        0.18        5.57     46.36 o 
 -10   2  22        0.01       11.57     33.33 o 
  -9   2  22      347.77      340.57     55.86 o 
  -8   2  22        0.00       -6.10     27.84 o 
  -7   2  22        0.46       -8.91     27.44 o 
  -6   2  22      253.49      190.13     72.86 o 
  -5   2  22      348.57      366.35     53.49 o 
  -4   2  22        0.46      -24.55     26.18 o 
  -3   2  22      276.96      334.66     42.84 o 
  -2   2  22      200.71      198.13     44.62 o 
  -1   2  22       41.23        5.15     34.54 o 
   0   2  22        0.32       44.48     35.11 o 
   1   2  22     1370.05     1406.83     93.74 o 
   2   2  22      166.44      110.19     62.71 o 
   3   2  22      174.25      222.96     59.57 o 
   4   2  22        0.55       21.22     34.40 o 
   5   2  22      108.79      169.82     43.73 o 
   6   2  22        0.11       87.92     43.82 o 
 -10   3  22       95.07      119.53     41.74 o 
  -9   3  22        1.44       17.58     32.37 o 
  -8   3  22        1.01       92.56     37.37 o 
  -7   3  22       55.30       17.34     29.11 o 
  -6   3  22       13.06       34.35     29.98 o 
  -5   3  22      376.72      493.47     66.68 o 
  -4   3  22        2.66       36.39     29.12 o 
  -3   3  22        0.19       -0.24     29.72 o 
  -2   3  22      292.92      264.22     49.63 o 
  -1   3  22       88.48      203.50     47.77 o 
   0   3  22      265.98      289.14     68.96 o 
   1   3  22      109.46      172.31     48.87 o 
   2   3  22        6.31      130.04     45.69 o 
   3   3  22      109.70      202.70     52.03 o 
   4   3  22       68.58      146.98     46.95 o 
   5   3  22       23.74       19.90     40.61 o 
   6   3  22      101.35      156.64    100.26 o 
 -10   4  22      179.53      194.93     50.27 o 
  -9   4  22        0.24      -29.21     30.21 o 
  -8   4  22        3.61        5.97     29.45 o 
  -7   4  22        4.66       57.20     33.99 o 
  -6   4  22       58.70       16.86     35.93 o 
  -5   4  22       12.84       61.44     32.94 o 
  -4   4  22        6.31       21.69     31.49 o 
  -3   4  22        0.07       64.51     33.00 o 
  -2   4  22       27.46        2.19     32.57 o 
  -1   4  22       64.52      118.43     41.71 o 
   0   4  22        6.55        8.14     34.51 o 
   1   4  22      100.42       30.43     37.28 o 
   2   4  22        0.25       55.72     38.31 o 
   3   4  22        9.97       76.38     42.06 o 
   4   4  22      130.99      139.28     47.60 o 
   5   4  22       12.79      104.05     47.06 o 
  -9   5  22      353.49      332.07     59.40 o 
  -8   5  22       22.65       46.61     32.86 o 
  -7   5  22       43.14       13.26     31.27 o 
  -6   5  22        6.36       28.73     28.33 o 
  -5   5  22       98.04       49.35     34.33 o 
  -4   5  22       13.30       18.35     29.82 o 
  -3   5  22      463.13      447.39     59.09 o 
  -2   5  22      109.99       61.65     37.19 o 
  -1   5  22       45.80       53.38     34.96 o 
   0   5  22       43.66      105.61     40.30 o 
   1   5  22      356.67      368.39     58.78 o 
   2   5  22      123.62      157.78     46.03 o 
   3   5  22       60.17       43.31     40.03 o 
   4   5  22        8.62      121.46     50.68 o 
   5   5  22        3.46       -6.42     61.08 o 
  -9   6  22        3.40        1.66     31.43 o 
  -8   6  22        0.04       29.72     33.75 o 
  -7   6  22        1.30       24.89     53.02 o 
  -6   6  22        2.89       51.10     34.85 o 
  -5   6  22       61.20      118.50     38.09 o 
  -4   6  22      254.26      175.19     45.60 o 
  -3   6  22       72.71       68.15     36.65 o 
  -2   6  22        6.94       27.23     32.83 o 
  -1   6  22        4.97       57.53     45.41 o 
   0   6  22       26.13       98.57     39.47 o 
   1   6  22       64.37      106.26     47.03 o 
   2   6  22       73.37       85.37     39.61 o 
   3   6  22       91.20      117.66     55.16 o 
   4   6  22       20.75       78.37     66.80 o 
  -8   7  22        0.19        2.91     32.68 o 
  -7   7  22        0.06       16.57     32.36 o 
  -6   7  22       31.53       22.61     32.04 o 
  -5   7  22       23.45       68.67     42.07 o 
  -4   7  22        0.70       51.90     32.88 o 
  -3   7  22      115.15      143.13     43.00 o 
  -2   7  22       15.75       71.75     34.75 o 
  -1   7  22       18.88       80.94     40.94 o 
   0   7  22      101.27       72.68     34.96 o 
   1   7  22       25.65       40.06     39.83 o 
   2   7  22        0.21       38.91     50.13 o 
   3   7  22        3.72      -44.06     58.89 o 
   4   7  22       69.98      -68.92     91.40 o 
  -7   8  22        0.22       32.64     37.56 o 
  -6   8  22       95.39      214.36     47.74 o 
  -5   8  22        3.31       17.59     31.17 o 
  -4   8  22       58.02       13.04     35.06 o 
  -3   8  22       69.69       85.22     50.94 o 
  -2   8  22        9.90       60.79     37.03 o 
  -1   8  22      266.56      236.89     79.34 o 
   0   8  22        0.05      106.22     36.66 o 
   1   8  22        6.94       33.21     31.18 o 
   2   8  22       48.10       32.97     42.21 o 
   3   8  22      188.65      238.04     58.22 o 
  -6   9  22        4.10       43.32     34.65 o 
  -5   9  22       90.09       97.22     40.53 o 
  -4   9  22        0.32       42.32     35.05 o 
  -3   9  22      130.11      146.98     43.79 o 
  -2   9  22       10.85       17.79     34.45 o 
  -1   9  22       26.63      112.26     38.76 o 
   0   9  22       96.19       65.53     34.22 o 
   1   9  22       45.38       56.94     46.69 o 
  -3  10  22       60.08       57.79     37.94 o 
  -2  10  22      232.36      340.53     82.90 o 
  -1  10  22      890.87      991.84    165.14 o 
  -9   1  23        3.34        2.36     38.96 o 
  -8   1  23       47.04       74.69     43.04 o 
  -7   1  23        4.15      -13.33     38.62 o 
  -6   1  23      288.36      253.51     60.80 o 
  -5   1  23       12.88       -7.81     27.56 o 
  -4   1  23      197.24      300.30     65.62 o 
  -3   1  23       56.06       55.65     47.62 o 
  -2   1  23        0.12       99.84     54.89 o 
  -1   1  23       22.10       62.37     38.43 o 
   0   1  23       28.30       31.64     34.88 o 
   1   1  23       23.43        1.07     42.27 o 
   2   1  23       94.08      111.20     38.90 o 
   3   1  23       23.54       57.56     40.40 o 
   4   1  23       81.27       63.83     39.24 o 
   5   1  23       17.37       85.43     41.34 o 
  -9   2  23      137.12       45.67     53.09 o 
  -8   2  23      101.82       48.22     31.96 o 
  -7   2  23       39.87       23.05     29.07 o 
  -6   2  23     1863.45     1796.01    100.70 o 
  -5   2  23       24.74       32.97     33.02 o 
  -4   2  23      884.41      951.65    120.54 o 
  -3   2  23        1.15       -1.42     30.64 o 
  -2   2  23       19.06       32.91     33.15 o 
  -1   2  23        6.53       48.62     34.05 o 
   0   2  23      126.26      225.81     49.09 o 
   1   2  23       94.16      109.60     39.26 o 
   2   2  23       45.54       82.82     56.35 o 
   3   2  23       71.75      100.70     44.43 o 
   4   2  23      163.78      253.52     56.14 o 
   5   2  23        1.37      111.24     48.95 o 
  -9   3  23       13.17       48.39     34.77 o 
  -8   3  23        5.65       34.47     35.03 o 
  -7   3  23      112.07       90.89     50.73 o 
  -6   3  23        1.53       52.95     32.63 o 
  -5   3  23      460.07      464.96     61.75 o 
  -4   3  23       17.21       19.88     30.74 o 
  -3   3  23      127.75      103.94     38.41 o 
  -2   3  23        3.05       62.13     36.70 o 
  -1   3  23      377.55      530.51     64.45 o 
   0   3  23       52.80      126.83     42.38 o 
   1   3  23      264.31      256.71     51.77 o 
   2   3  23       26.16       27.61     39.26 o 
   3   3  23      114.26      134.09     46.17 o 
   4   3  23        7.36       90.38     46.79 o 
   5   3  23      124.55      265.72     65.63 o 
  -9   4  23      259.76      389.40     61.15 o 
  -8   4  23       12.34       21.25     33.21 o 
  -7   4  23       54.48       85.70     39.00 o 
  -6   4  23        8.13       26.50     35.71 o 
  -5   4  23      303.25      292.52     51.29 o 
  -4   4  23       45.77       79.12     39.43 o 
  -3   4  23        7.95       47.03     32.56 o 
  -2   4  23      142.09      114.20     40.91 o 
  -1   4  23       50.87       35.25     33.91 o 
   0   4  23       77.70       75.62     57.23 o 
   1   4  23       69.94      112.24     44.01 o 
   2   4  23       19.41       35.27     49.97 o 
   3   4  23      258.60      478.80     67.20 o 
   4   4  23       38.39      101.29     55.51 o 
  -8   5  23        8.98       24.87     31.44 o 
  -7   5  23        1.80       76.52     46.10 o 
  -6   5  23      351.96      470.07     66.65 o 
  -5   5  23        0.02        3.90     31.64 o 
  -4   5  23      161.28      181.36     86.69 o 
  -3   5  23      142.41      206.11     46.68 o 
  -2   5  23      108.28       65.54     38.21 o 
  -1   5  23        3.52       41.02     36.67 o 
   0   5  23        2.11       10.89     34.57 o 
   1   5  23       39.83       79.62     40.41 o 
   2   5  23      198.34      214.01     53.80 o 
   3   5  23      273.16      428.51     66.33 o 
   4   5  23      148.95      265.50     56.55 o 
  -8   6  23       50.30       62.47     36.80 o 
  -7   6  23       20.65       11.97     32.06 o 
  -6   6  23       34.72       34.71     33.91 o 
  -5   6  23       37.93       45.92     33.83 o 
  -4   6  23       96.10       51.14     35.73 o 
  -3   6  23        6.43       81.69     51.09 o 
  -2   6  23        1.93       12.31     33.97 o 
  -1   6  23       14.96       51.88     54.50 o 
   0   6  23      172.20      216.63     50.56 o 
   1   6  23       50.19      113.11     45.52 o 
   2   6  23      124.60      221.61     67.63 o 
   3   6  23        3.18      117.12     45.67 o 
  -7   7  23       21.35       29.42     32.23 o 
  -6   7  23       46.43      118.45     38.66 o 
  -5   7  23      114.97       95.16     59.90 o 
  -4   7  23        3.02       54.72     36.61 o 
  -3   7  23      230.73      239.94     51.32 o 
  -2   7  23       34.53       58.70     47.70 o 
  -1   7  23       59.67       24.28     38.57 o 
   0   7  23       43.67       67.94     39.75 o 
   1   7  23       34.95       39.89     40.03 o 
   2   7  23        8.87       89.12     44.88 o 
  -5   8  23       79.34      108.46     42.81 o 
  -4   8  23       54.52       39.44     33.11 o 
  -3   8  23      143.01      106.01     39.89 o 
  -2   8  23       62.13       28.03     35.13 o 
  -1   8  23      266.91      403.06     63.07 o 
   0   8  23      191.54      207.58     51.99 o 
   1   8  23        9.81       24.63     38.96 o 
  -3   9  23        9.31       42.78     34.18 o 
  -2   9  23      244.29      240.72     51.38 o 
  -9   0  24       10.71       77.38     67.18 o 
  -8   0  24     1461.92     1465.30    179.06 o 
  -7   0  24       15.89       77.98     67.18 o 
  -6   0  24     1305.98     1073.89    156.26 o 
  -5   0  24        0.00      -38.39     42.74 o 
  -4   0  24      819.40     1266.90    164.06 o 
  -3   0  24       67.87       68.98     64.33 o 
  -2   0  24      591.26      537.32    114.42 o 
  -1   0  24       44.88      -31.49     55.04 o 
   0   0  24      260.47      240.99     85.78 o 
   1   0  24        0.82      117.20     75.28 o 
   2   0  24        2.73       -7.38     46.53 o 
   3   0  24        0.14       35.65     53.56 o 
   4   0  24       88.52      345.08    131.07 o 
  -8   1  24       53.24      128.09     53.72 o 
  -7   1  24       41.70      148.11     54.17 o 
  -6   1  24       10.20       47.38     41.50 o 
  -5   1  24        4.10       -0.75     38.15 o 
  -4   1  24        1.89       23.75     38.15 o 
  -3   1  24      272.35      393.42     56.16 o 
  -2   1  24       26.75       96.26     33.75 o 
  -1   1  24        3.02       55.94     42.77 o 
   0   1  24        3.68       -0.12     32.90 o 
   1   1  24        1.71       95.62     41.83 o 
   2   1  24       61.47      118.70     46.49 o 
   3   1  24       44.41       67.96     46.79 o 
   4   1  24        0.39       46.02     45.82 o 
  -8   2  24        3.19        9.52     53.24 o 
  -7   2  24      226.92      253.09    106.40 o 
  -6   2  24      161.14      210.36     72.96 o 
  -5   2  24       79.08      163.09     39.80 o 
  -4   2  24      310.01      305.26     72.83 o 
  -3   2  24        1.88       63.33     34.22 o 
  -2   2  24        1.60       83.48     50.10 o 
  -1   2  24        4.28       22.39     34.77 o 
   0   2  24       32.09       36.75     38.71 o 
   1   2  24       37.92       59.84     40.42 o 
   2   2  24        0.88       45.69     41.18 o 
   3   2  24      576.15      758.23     80.28 o 
   4   2  24        6.57       85.17     44.05 o 
  -8   3  24       56.38       23.53     31.45 o 
  -7   3  24        0.13       16.56     35.52 o 
  -6   3  24     1175.09     1202.13     89.59 o 
  -5   3  24       58.22       62.29     33.75 o 
  -4   3  24       27.01       97.42     40.20 o 
  -3   3  24       53.01      134.33     69.55 o 
  -2   3  24       21.92       49.35     31.38 o 
  -1   3  24      211.26      294.29     98.00 o 
   0   3  24       26.87      124.16     44.96 o 
   1   3  24       60.18       59.05     40.11 o 
   2   3  24        9.93       77.80     40.32 o 
   3   3  24        2.36       61.52     44.62 o 
  -8   4  24      144.43      148.36     45.21 o 
  -7   4  24       14.18       89.47     39.72 o 
  -6   4  24       45.59       66.81     57.00 o 
  -5   4  24        8.01      109.94     37.05 o 
  -4   4  24       26.69      141.32     69.75 o 
  -3   4  24       44.27       29.55     57.02 o 
  -2   4  24       82.82       80.95     38.61 o 
  -1   4  24       58.19      109.50     38.34 o 
   0   4  24       58.64      220.70     50.11 o 
   1   4  24       10.16       51.50     46.43 o 
   2   4  24      410.70      506.71     77.73 o 
   3   4  24       13.91       30.71     43.74 o 
  -7   5  24        0.07       28.31     32.54 o 
  -6   5  24        9.03       68.50     38.34 o 
  -5   5  24      162.47      200.28     51.91 o 
  -4   5  24       27.99       78.93     46.75 o 
  -3   5  24       74.09      122.33     41.98 o 
  -2   5  24        2.43        0.25     34.07 o 
  -1   5  24      407.75      450.00     64.29 o 
   0   5  24       79.16      105.38     41.87 o 
   1   5  24       82.28      105.86     44.52 o 
   2   5  24       19.94       94.30     43.60 o 
  -6   6  24       67.55      116.20     41.01 o 
  -5   6  24       19.70       18.03     34.58 o 
  -4   6  24        1.78       44.87     37.15 o 
  -3   6  24      308.60      417.36     62.45 o 
  -2   6  24       93.64      177.58     49.32 o 
  -1   6  24       33.73       92.40     64.01 o 
   0   6  24        1.70       68.43     40.77 o 
   1   6  24       26.80       73.75     39.82 o 
   2   6  24        2.63        4.47     40.14 o 
  -5   7  24       34.89       77.18     39.92 o 
  -4   7  24       33.39       54.08     34.52 o 
  -3   7  24      158.48      139.61     44.36 o 
  -2   7  24       51.75       32.79     36.09 o 
  -1   7  24       18.22       22.37     36.84 o 
   0   7  24       57.75       97.25     54.59 o 
  -7   1  25       10.41       57.25     42.77 o 
  -6   1  25       82.63      303.58     69.38 o 
  -5   1  25       27.54       -4.16     35.29 o 
  -4   1  25       76.56       40.67     65.23 o 
  -3   1  25       32.97       30.74     43.26 o 
  -2   1  25        3.26      -19.72     60.14 o 
  -1   1  25      158.42      143.03     31.83 o 
   0   1  25       11.57       53.47     41.79 o 
   1   1  25        1.00      109.71     46.00 o 
   2   1  25       81.04      128.58     58.87 o 
  -7   2  25      115.29       60.75     45.49 o 
  -6   2  25       91.34       89.05     49.85 o 
  -5   2  25        3.44       22.20     38.86 o 
  -4   2  25       36.15      116.90     45.62 o 
  -3   2  25       12.14       20.68     33.10 o 
  -2   2  25      113.53      159.84     45.22 o 
  -1   2  25       40.27       52.76     40.69 o 
   0   2  25       29.19      122.61     44.75 o 
   1   2  25       35.09       95.66     44.82 o 
   2   2  25       79.36      169.79     51.38 o 
  -7   3  25      367.06      369.89     61.07 o 
  -6   3  25      243.15      264.75     76.26 o 
  -5   3  25      124.20      139.65     43.55 o 
  -4   3  25       28.87      130.95     43.91 o 
  -3   3  25       34.68       70.60     42.53 o 
  -2   3  25       33.31      131.78     42.71 o 
  -1   3  25       38.95       20.53     36.83 o 
   0   3  25       64.45      102.03     40.72 o 
   1   3  25      150.68      132.67     66.37 o 
   2   3  25      353.45      531.12     74.88 o 
  -6   4  25      286.01      356.07    114.11 o 
  -5   4  25       91.57      166.24     77.89 o 
  -4   4  25       42.84      146.87     43.45 o 
  -3   4  25       23.54       64.95     36.59 o 
  -2   4  25      189.70      260.91     55.57 o 
  -1   4  25       14.97       51.42     39.37 o 
   0   4  25       16.07       31.61     37.61 o 
   1   4  25      691.24      742.53     82.46 o 
  -5   5  25       21.99       51.04     37.31 o 
  -4   5  25        1.84       36.63     36.26 o 
  -3   5  25        4.86       -9.84     33.89 o 
  -2   5  25       65.20      125.36     44.40 o 
  -1   5  25       27.77       89.34     39.73 o 
   0   5  25      153.38      279.69     58.75 o 
  -3   6  25       46.56      106.52     48.70 o 
  -2   6  25       19.50       14.70     34.38 o 
  -1   6  25      156.26      135.30     47.22 o 
  -5   0  26       13.04       90.88     69.88 o 
  -4   0  26       26.50      127.47     72.28 o 
  -3   0  26       46.64       -7.65     56.54 o 
  -2   0  26       75.82      212.35     91.48 o 
  -1   0  26        0.79      -19.95     60.44 o 
   0   0  26      518.58      784.61    143.97 o 
   1   0  26        0.22      -13.20     60.74 o 
  -5   1  26       72.23       79.50     43.05 o 
  -4   1  26       40.05       87.36     47.98 o 
  -3   1  26       43.56      129.99     55.28 o 
  -2   1  26       27.43      122.92     58.64 o 
  -1   1  26       66.21       -7.29     41.48 o 
   0   1  26       45.19      150.35     98.90 o 
  -5   2  26      282.22      449.54     83.82 o 
  -4   2  26        3.16       42.53     39.53 o 
  -3   2  26       18.13       47.68     45.58 o 
  -2   2  26       31.55       75.84     40.59 o 
  -1   2  26      362.62      562.62     74.96 o 
   0   2  26       11.26       47.53     41.63 o 
  -4   3  26       10.96      103.52     65.83 o 
  -3   3  26        1.54       82.14     40.85 o 
  -2   3  26      178.02      218.11     50.51 o 
  -1   3  26       54.90      128.97     47.90 o 
                                                 
